# Supplementary material for: Boosting Psychological Well-Being through a Social Mindfulness-Based Intervention in the General Population
Source: Int J Environ Res Public Health. 2020 Nov 13;17(22):8404. doi: 10.3390/ijerph17228404 (PMC7697027; doi:10.3390/ijerph17228404)
Supplement: Supplementary file 1 [file ijerph-17-08404-s001.zip]

Archive with 3 entries (2 files):
- supelmentary-final/
- supelmentary-final/supplementary File S1-final.docx
- supelmentary-final/supplementary File S2-final.xls
