# Supplementary material for: Boosting Psychological Well-Being through a Social Mindfulness-Based Intervention in the General Population
Source: Int J Environ Res Public Health. 2020 Nov 13;17(22):8404. doi: 10.3390/ijerph17228404 (PMC7697027; doi:10.3390/ijerph17228404)
Supplement: Supplementary file 1 [file ijerph-17-08404-s001.zip › supelmentary-final/supplementary File S2-final.xls]

## Sheet: Background
ID	Sex	Age	Nationality	Marital Status	Number of Children	Dependent children/family members	Unpaid loans	Titolo_dEducationi_Studio	Job	Type of employment agreement	Employee satisfaction	Sport	Time spent on sport activities	Smoker	Favorite music genre	Knowledge about meditation	Previous meditation experience	Religious	Number of books read in a year	Member of a cultural/sportive association	Diet	Use of biological product	Disease/disability	Addiction	Have you ever gone to a mental health professional	Currently treated by a mental health professional	Group
2	female	37	Italian	Convivente/Coniugato	0	No	No	Degree	Freelance	Not Applicable	Yes	Yes	3 times a week	No	No one in particular	Vague idea	Yes	No	>3	Yes	Mediterranean	No	No	No	Yes	Yes	Control
5	female	34	Italian	Unmarried/single	0	No	No	Degree	Public or private employee	Undetermined term	Yes	No	Never	No	Pop	Vague idea	No	Yes	2	No	Mediterranean	No	No	No	No	No	Control
7	female	37	Italian	Unmarried/single	2	Yes	Yes	High School	Public or private employee	Undetermined term	Yes	Yes	2 times a week	No	Rock	Vague idea	Yes	Yes	>3	Yes	Mediterranean	Yes	No	No	No	No	Control
8	female	49	Non-italian	Unmarried/single	1	Yes	No	High School	Other	Undetermined term	Yes	Yes	3 times a week	No	All	Clear idea	Yes	Yes	>3	No	Mediterranean	No	No	No	Yes	No	Control
9	female	43	Italian	Convivente/Coniugato	2	Yes	No	High School	Public or private employee	Undetermined term	No	Yes	3 times a week	No	Rock	Clear idea	Yes	No	>3	No	Vegetarian	Yes	No	No	No	No	Control
11	female	63	Italian	Convivente/Coniugato	2	No	No	Degree	Public or private employee	Undetermined term	Yes	Yes	2 times a week	No	Classic	Vague idea	Yes	No	>3	No	Mediterranean	Yes	Yes	No	Yes	Yes	Control
23	female	26	Italian	Unmarried/single	0	No	No	High School	Student	Not Applicable	Yes	Yes	3 times a week	No	Pop	Vague idea	No	No	>3	No	Mediterranean	No	No	No	No	No	Control
25	male	45	Italian	Unmarried/single	0	No	No	Degree	Public or private employee	Undetermined term	Yes	Yes	2 times a week	Yes	Rock	Just heard	No	No	>3	Yes	Mediterranean	No	Yes	No	No	No	Control
26	male	48	Italian	Convivente/Coniugato	2	Yes	Yes	High School	Public or private employee	Undetermined term	Yes	No	Never	No	All	Clear idea	Yes	No	2	Yes	Mediterranean	Yes	No	No	Yes	No	Control
28	female	30	Italian	Convivente/Coniugato	1	Yes	No	Degree	Public or private employee	Undetermined term	No	Yes	Every day	Yes	Other	Vague idea	Yes	No	>3	Yes	Mediterranean	No	No	No	Yes	No	Control
41	female	43	Italian	Convivente/Coniugato	2	Yes	Yes	Degree	Freelance	Undetermined term	NA	Yes	3 times a week	No	All	Vague idea	Yes	No	>3	No	Vegetarian	Yes	No	No	Yes	No	Control
44	female	39	Italian	Unmarried/single	0	No	No	High School	Other	Undetermined term	No	No	Never	No	All	Clear idea	Yes	NA	>3	Yes	Other	No	Yes	No	No	No	Control
48	female	26	Italian	Unmarried/single	0	No	No	Degree	Student	Not Applicable	NA	No	Never	No	No one in particular	Vague idea	Yes	No	2	No	Mediterranean	No	No	No	Yes	No	Control
51	female	55	Italian	Convivente/Coniugato	0	No	No	High School	Housewife	Not Applicable	Yes	Yes	3 times a week	No	Pop	Clear idea	Yes	Yes	>3	No	Mediterranean	No	No	No	Yes	No	Control
52	female	55	Italian	Convivente/Coniugato	1	No	No	Degree	Public or private employee	Undetermined term	Yes	Yes	3 times a week	No	Pop	Vague idea	Yes	No	>3	No	Mediterranean	No	No	No	No	No	Control
61	female	27	Italian	Unmarried/single	0	No	No	Degree	Student	Fixed term	Yes	Yes	2 times a week	No	Pop	Vague idea	No	Yes	>3	No	Mediterranean	No	No	No	No	No	Control
70	female	59	Italian	Convivente/Coniugato	0	No	No	High School	Other	Fixed term	Yes	Yes	2 times a week	No	Rock	Clear idea	Yes	No	>3	Yes	Vegetarian	Yes	No	No	No	No	Control
71	male	37	Italian	Unmarried/single	0	No	No	Degree	Public or private employee	Undetermined term	Yes	Yes	2 times a week	No	Pop	Just heard	No	Yes	2	No	Mediterranean	No	No	No	Yes	No	Control
72	female	47	Italian	Convivente/Coniugato	2	Yes	Yes	Post-graduate course	Public or private employee	Undetermined term	No	Yes	3 times a week	No	Rock	Clear idea	Yes	Yes	>3	Yes	Mediterranean	No	No	No	Yes	Yes	Control
75	female	25	Italian	Unmarried/single	0	No	No	High School	Student	Not Applicable	No	Yes	2 times a week	No	Rock	Clear idea	Yes	No	>3	No	Mediterranean	No	No	No	Yes	Yes	Control
78	female	24	Italian	Unmarried/single	0	No	No	High School	Student	Not Applicable	Yes	Yes	2 times a week	No	Rock	Clear idea	Yes	No	>3	Yes	Mediterranean	No	No	No	Yes	Yes	Control
79	female	29	Italian	Convivente/Coniugato	0	No	No	Post-graduate course	Unemployed	Not Applicable	No	No	Never	No	No one in particular	Vague idea	Yes	No	>3	Yes	Other	No	No	No	No	No	Control
85	female	55	Italian	Separato/Divorziato	0	No	Yes	Middle school inferiore	Other	Fixed term	Yes	Yes	Every day	No	All	Clear idea	Yes	Yes	3	No	Mediterranean	Yes	No	No	Yes	No	Control
92	female	48	Italian	Convivente/Coniugato	1	Yes	Yes	Post-graduate course	Public or private employee	Undetermined term	Yes	Yes	3 times a week	No	Pop	Clear idea	No	No	>3	Yes	Mediterranean	Yes	No	No	Yes	No	Control
93	female	46	Italian	Unmarried/single	0	No	No	Degree	Freelance	Undetermined term	Yes	Yes	2 times a week	No	Rock	Clear idea	Yes	Yes	>3	Yes	Mediterranean	Yes	No	No	No	No	Control
96	female	61	Italian	Convivente/Coniugato	0	Yes	No	Degree	Retired	Not Applicable	Yes	Yes	2 times a week	No	All	Clear idea	Yes	No	3	Yes	Mediterranean	Yes	No	No	No	No	Control
102	female	20	Italian	Unmarried/single	0	No	NA	High School	Student	Not Applicable	Yes	No	Never	Yes	Other	Clear idea	No	No	>3	No	Vegetarian	Yes	No	Yes	No	Yes	Control
104	female	56	Italian	Convivente/Coniugato	0	No	No	High School	Public or private employee	Undetermined term	No	Yes	3 times a week	No	All	Just heard	No	No	>3	No	Vegetarian	Yes	Yes	No	No	No	Control
105	female	NA	Italian	Convivente/Coniugato	2	Yes	Yes	High School	NA	Undetermined term	Yes	No	Never	No	Pop	Vague idea	No	No	2	No	Mediterranean	No	No	No	No	No	Control
114	female	46	Italian	Unmarried/single	0	No	No	Degree	Public or private employee	Undetermined term	No	Yes	2 times a week	No	Pop	Clear idea	Yes	No	>3	Yes	Other	No	No	No	Yes	No	Control
116	female	28	Italian	Unmarried/single	0	No	No	Degree	Student	Fixed term	Yes	Yes	2 times a week	No	Rock	Vague idea	No	Yes	>3	No	Mediterranean	Yes	No	No	No	No	Control
117	female	44	Italian	Convivente/Coniugato	1	Yes	Yes	Degree	Public or private employee	Undetermined term	Yes	Yes	2 times a week	No	Pop	Vague idea	No	Yes	1	No	Other	Yes	Yes	No	Yes	No	Control
119	male	25	Italian	Unmarried/single	0	No	No	Degree	Public or private employee	Undetermined term	Yes	Yes	3 times a week	Yes	Rock	Clear idea	Yes	No	>3	No	Mediterranean	No	No	No	No	No	Control
123	female	48	Italian	Separato/Divorziato	1	Yes	No	Degree	Public or private employee	Fixed term	Yes	Yes	3 times a week	No	Rock	Vague idea	No	Yes	>3	No	Mediterranean	No	Yes	No	Yes	No	Control
128	female	59	Italian	Vedovo	1	No	Yes	High School	Public or private employee	Undetermined term	Yes	No	Never	No	Other	Clear idea	No	No	>3	No	Mediterranean	Yes	No	No	Yes	No	Control
131	female	24	Italian	NA	0	No	No	Degree	Public or private employee	Fixed term	Yes	Yes	2 times a week	No	Pop	Vague idea	Yes	No	>3	No	Mediterranean	Yes	No	No	Yes	No	Control
133	female	61	Italian	Convivente/Coniugato	2	No	No	Degree	Retired	Not Applicable	No	No	Never	No	Rock	Just heard	No	Yes	>3	No	Mediterranean	No	Yes	No	Yes	No	Control
134	male	57	Italian	Convivente/Coniugato	1	No	No	High School	Public or private employee	Undetermined term	Yes	Yes	2 times a week	No	Jazz	Clear idea	Yes	Yes	1	No	NA	No	No	No	Yes	No	Control
135	male	32	Italian	Unmarried/single	0	No	No	Post-graduate course	Public or private employee	Undetermined term	No	Yes	3 times a week	No	All	Vague idea	No	No	1	No	Mediterranean	No	No	No	No	No	Control
137	female	42	Italian	Convivente/Coniugato	2	No	Yes	Post-graduate course	Public or private employee	Fixed term	NA	No	Never	No	All	Clear idea	Yes	Yes	>3	Yes	Mediterranean	No	No	NA	Yes	No	Control
139	male	38	Italian	Unmarried/single	0	No	No	Degree	Public or private employee	Undetermined term	Yes	Yes	Every day	No	Jazz	Clear idea	Yes	No	>3	Yes	Other	Yes	Yes	No	No	No	Control
140	female	54	Italian	Convivente/Coniugato	1	Yes	Yes	High School	Public or private employee	Undetermined term	Yes	No	Never	No	All	Vague idea	No	Yes	2	No	Mediterranean	No	No	No	No	No	Control
142	female	40	Italian	Unmarried/single	0	No	No	High School	Freelance	Not Applicable	Yes	Yes	3 times a week	No	Other	Clear idea	Yes	Yes	1	No	Mediterranean	Yes	No	No	Yes	Yes	Control
145	female	27	Italian	Unmarried/single	0	No	No	Degree	Student	Not Applicable	Yes	Yes	2 times a week	No	Rock	Clear idea	Yes	No	3	No	Mediterranean	No	No	No	No	No	Control
147	female	39	Italian	Convivente/Coniugato	0	No	No	Degree	Freelance	Undetermined term	Yes	No	Never	No	Rock	Vague idea	Yes	No	>3	NA	Vegan	Yes	Yes	No	Yes	No	Control
149	female	57	Italian	Convivente/Coniugato	2	No	No	High School	Public or private employee	Undetermined term	Yes	Yes	3 times a week	No	Classic	Vague idea	No	Yes	>3	No	Other	No	No	No	No	No	Control
151	female	30	Italian	Unmarried/single	0	No	No	Degree	Student	Fixed term	No	No	Never	No	Jazz	Vague idea	Yes	No	3	Yes	Mediterranean	Yes	No	No	No	No	Control
152	female	27	Italian	Unmarried/single	0	No	No	Degree	Student	Fixed term	Yes	Yes	3 times a week	No	Rock	Vague idea	Yes	No	>3	Yes	Mediterranean	No	Yes	No	No	No	Control
157	female	53	Italian	Convivente/Coniugato	0	No	No	Post-graduate course	Freelance	Not Applicable	Yes	Yes	3 times a week	No	Jazz	Clear idea	Yes	Yes	>3	No	Mediterranean	Yes	No	No	Yes	No	Control
159	female	35	Non-italian	Unmarried/single	0	No	NA	Degree	Public or private employee	Not Applicable	No	Yes	2 times a week	No	Other	Vague idea	No	NA	>3	No	Mediterranean	No	Yes	No	Yes	Yes	Control
161	female	53	Italian	Convivente/Coniugato	1	Yes	Yes	High School	Public or private employee	Undetermined term	Yes	Yes	2 times a week	No	All	Vague idea	No	Yes	>3	No	Mediterranean	No	No	No	Yes	No	Control
164	female	42	Italian	Unmarried/single	0	No	No	High School	Public or private employee	Undetermined term	No	Yes	Every day	No	Jazz	Just heard	No	Yes	1	No	Mediterranean	No	Yes	No	Yes	No	Control
165	female	52	Italian	Separato/Divorziato	1	Yes	No	High School	Public or private employee	Undetermined term	Yes	No	Never	No	Pop	Just heard	No	Yes	2	No	Mediterranean	No	No	No	No	No	Control
169	female	27	Italian	Unmarried/single	0	No	No	Degree	Public or private employee	Undetermined term	Yes	Yes	2 times a week	No	Rock	Vague idea	Yes	No	>3	No	Mediterranean	No	No	No	Yes	Yes	Control
170	female	56	Italian	Convivente/Coniugato	3	No	No	High School	Public or private employee	Undetermined term	Yes	Yes	2 times a week	No	All	Clear idea	Yes	Yes	3	No	Mediterranean	Yes	No	No	No	No	Control
172	female	24	Italian	Unmarried/single	0	No	No	High School	Student	Not Applicable	Yes	Yes	Every day	No	Pop	Vague idea	No	No	>3	Yes	Mediterranean	No	No	No	No	No	Control
177	female	29	Italian	Unmarried/single	0	No	Yes	Degree	Student	Not Applicable	Yes	Yes	2 times a week	Yes	No one in particular	Clear idea	Yes	No	3	No	Mediterranean	No	No	Yes	Yes	Yes	Control
182	female	33	Italian	Unmarried/single	0	No	No	Post-graduate course	Freelance	Undetermined term	Yes	Yes	3 times a week	No	Rock	Vague idea	Yes	No	3	Yes	Mediterranean	No	No	No	Yes	Yes	Control
187	male	54	Italian	Convivente/Coniugato	0	No	Yes	High School	Public or private employee	Undetermined term	Yes	Yes	2 times a week	No	Rock	Clear idea	Yes	No	2	No	Mediterranean	Yes	No	No	Yes	No	Control
190	female	56	Italian	Separato/Divorziato	1	No	No	High School	Public or private employee	Undetermined term	No	Yes	3 times a week	No	Pop	Clear idea	Yes	No	>3	No	Mediterranean	Yes	No	No	Yes	No	Control
193	female	39	Non-italian	Convivente/Coniugato	0	No	No	High School	Housewife	Not Applicable	No	No	Never	No	Classic	Vague idea	No	NA	>3	NA	Mediterranean	Yes	No	No	No	No	Control
196	male	23	Non-italian	Unmarried/single	0	No	No	Degree	Student	Fixed term	Yes	Yes	Every day	No	Classic	Vague idea	Yes	No	>3	Yes	Vegetarian	Yes	No	No	No	No	Control
200	female	58	Italian	Convivente/Coniugato	1	No	No	High School	Freelance	Undetermined term	Yes	Yes	2 times a week	No	All	Clear idea	Yes	No	>3	No	Mediterranean	Yes	No	No	No	No	Control
203	female	69	Italian	Convivente/Coniugato	1	Yes	No	High School	Retired	Not Applicable	NA	Yes	Every day	No	Classic	Clear idea	Yes	NA	>3	Yes	Vegetarian	Yes	No	No	No	No	Control
206	female	56	Italian	Convivente/Coniugato	0	No	Yes	High School	Public or private employee	Undetermined term	Yes	Yes	3 times a week	NA	All	Vague idea	Yes	No	3	Yes	Mediterranean	No	No	Yes	Yes	No	Control
216	female	39	Italian	Unmarried/single	0	No	No	Degree	Public or private employee	Undetermined term	Yes	Yes	3 times a week	No	Pop	Vague idea	Yes	Yes	>3	No	Mediterranean	No	No	No	Yes	No	Control
219	female	34	Italian	Unmarried/single	0	No	No	Degree	Public or private employee	Undetermined term	No	Yes	2 times a week	No	Pop	Just heard	Yes	Yes	>3	No	Mediterranean	Yes	No	No	No	No	Control
221	male	48	Italian	Convivente/Coniugato	0	No	No	Degree	Freelance	Undetermined term	Yes	Yes	3 times a week	No	Classic	Vague idea	No	Yes	NA	No	Mediterranean	Yes	No	No	Yes	No	Control
223	female	NA	Italian	Convivente/Coniugato	2	Yes	No	High School	Public or private employee	Undetermined term	Yes	No	Never	No	Jazz	Vague idea	No	Yes	>3	No	Mediterranean	No	No	No	Yes	No	Control
224	female	58	Italian	Convivente/Coniugato	0	No	Yes	High School	Retired	Not Applicable	Yes	Yes	3 times a week	No	All	Clear idea	Yes	Yes	3	Yes	Mediterranean	Yes	No	No	No	No	Control
227	female	22	Italian	Unmarried/single	0	No	No	High School	Student	Not Applicable	Yes	No	Never	No	Pop	Vague idea	No	Yes	1	No	Mediterranean	No	No	No	Yes	No	Control
229	female	22	Italian	Unmarried/single	0	No	No	High School	Student	Fixed term	Yes	Yes	3 times a week	Yes	All	Clear idea	Yes	No	>3	No	Mediterranean	Yes	No	No	No	No	Control
230	female	47	Italian	Convivente/Coniugato	1	Yes	Yes	Degree	Public or private employee	Undetermined term	Yes	No	Never	Yes	Rock	Vague idea	No	Yes	2	Yes	Mediterranean	Yes	No	Yes	No	No	Control
231	female	24	Italian	Unmarried/single	0	No	No	High School	Student	Not Applicable	Yes	No	Never	Yes	Other	Vague idea	No	Yes	1	No	Mediterranean	No	No	Yes	No	No	Control
235	female	23	Italian	Unmarried/single	0	No	No	Degree	Student	Not Applicable	Yes	Yes	Every day	No	All	Clear idea	Yes	No	3	No	Mediterranean	No	No	No	Yes	No	Control
238	female	43	Italian	Convivente/Coniugato	0	No	No	Degree	Housewife	Not Applicable	No	Yes	2 times a week	No	Pop	Just heard	No	Yes	3	No	Mediterranean	No	No	No	Yes	No	Control
243	female	53	Italian	Separato/Divorziato	1	Yes	No	Degree	Public or private employee	Undetermined term	No	Yes	2 times a week	No	All	Vague idea	No	Yes	>3	No	Mediterranean	No	Yes	No	Yes	No	Control
245	female	26	Italian	Unmarried/single	0	No	No	Degree	Other	Undetermined term	Yes	Yes	3 times a week	No	Pop	Vague idea	No	No	>3	No	Mediterranean	No	No	No	No	No	Control
248	female	45	Italian	Convivente/Coniugato	3	Yes	NA	High School	Public or private employee	Undetermined term	NA	Yes	3 times a week	No	Classic	Clear idea	Yes	Yes	3	No	Mediterranean	No	No	No	Yes	No	Control
250	male	25	Italian	Unmarried/single	0	No	No	Degree	Student	Fixed term	No	Yes	3 times a week	Yes	Rock	Just heard	No	No	>3	No	Vegetarian	Yes	No	No	No	No	Control
257	female	43	Italian	Convivente/Coniugato	0	No	Yes	Post-graduate course	Freelance	Not Applicable	No	Yes	3 times a week	No	No one in particular	Vague idea	Yes	No	>3	Yes	Mediterranean	Yes	Yes	No	Yes	No	Control
258	female	28	Italian	Unmarried/single	0	No	No	Post-graduate course	Public or private employee	Fixed term	No	Yes	2 times a week	No	Rock	Vague idea	Yes	Yes	3	No	Mediterranean	Yes	No	No	Yes	No	Control
264	female	22	Italian	Unmarried/single	0	No	No	High School	Student	Not Applicable	Yes	Yes	3 times a week	No	Rock	Vague idea	Yes	No	>3	Yes	Mediterranean	No	No	No	No	No	Control
265	female	49	Italian	Convivente/Coniugato	1	Yes	No	Degree	Freelance	Not Applicable	Yes	Yes	NA	No	All	Clear idea	Yes	Yes	>3	Yes	Vegetarian	Yes	No	No	Yes	No	Control
272	female	24	Italian	Unmarried/single	0	No	No	High School	Student	Not Applicable	Yes	Yes	2 times a week	Yes	Pop	Vague idea	No	Yes	0	Yes	Mediterranean	No	No	No	No	No	Control
16	male	NA	Italian	Convivente/Coniugato	2	No	NA	Post-graduate course	Public or private employee	Undetermined term	No	No	Never	NA	NA	Just heard	No	Yes	>3	No	Mediterranean	No	Yes	No	Yes	No	Tretated
21	female	59	Italian	Convivente/Coniugato	2	Yes	Yes	High School	Unemployed	Not Applicable	No	Yes	Every day	No	All	Vague idea	Yes	No	>3	NA	Mediterranean	No	Yes	NA	Yes	No	Tretated
27	female	54	Italian	Separato/Divorziato	1	Yes	Yes	Degree	Public or private employee	Undetermined term	Yes	Yes	2 times a week	No	Other	Vague idea	Yes	No	>3	Yes	Mediterranean	Yes	No	No	Yes	No	Tretated
32	female	35	Italian	Unmarried/single	0	No	No	Degree	Public or private employee	Fixed term	Yes	Yes	2 times a week	Yes	Rock	Clear idea	Yes	No	>3	No	Mediterranean	Yes	No	Yes	No	No	Tretated
34	female	39	Italian	Convivente/Coniugato	0	No	No	Degree	Freelance	Not Applicable	No	No	Never	No	Pop	Just heard	No	Yes	2	No	Mediterranean	Yes	No	No	Yes	Yes	Tretated
38	female	45	Italian	Convivente/Coniugato	0	No	No	Post-graduate course	Public or private employee	Undetermined term	No	Yes	2 times a week	No	All	Vague idea	No	Yes	>3	No	Vegetarian	No	No	No	No	No	Tretated
43	female	41	Italian	Separato/Divorziato	0	No	No	Degree	Public or private employee	Undetermined term	Yes	Yes	Every day	No	Pop	Vague idea	Yes	Yes	>3	Yes	Mediterranean	No	Yes	No	Yes	Yes	Tretated
50	female	40	Italian	Convivente/Coniugato	2	Yes	No	High School	Public or private employee	Undetermined term	No	Yes	3 times a week	No	Pop	Clear idea	Yes	Yes	>3	No	Mediterranean	Yes	No	No	No	No	Tretated
53	female	43	Italian	Convivente/Coniugato	2	No	No	Post-graduate course	Freelance	Fixed term	Yes	Yes	2 times a week	No	Pop	Clear idea	Yes	Yes	>3	No	Mediterranean	No	No	No	Yes	No	Tretated
54	female	63	Italian	Separato/Divorziato	0	NA	Yes	Degree	Public or private employee	Undetermined term	Yes	Yes	2 times a week	No	Pop	Clear idea	Yes	Yes	>3	No	Other	Yes	No	No	Yes	No	Tretated
55	female	32	Italian	Unmarried/single	0	No	No	Degree	Public or private employee	Undetermined term	No	Yes	2 times a week	No	Rock	Clear idea	Yes	No	>3	Yes	Mediterranean	No	No	No	No	No	Tretated
56	female	57	Italian	Separato/Divorziato	2	No	No	High School	Public or private employee	Undetermined term	Yes	Yes	2 times a week	No	Classic	Clear idea	Yes	Yes	>3	No	Mediterranean	Yes	No	No	Yes	No	Tretated
57	female	53	Italian	Separato/Divorziato	1	Yes	Yes	Degree	Public or private employee	Undetermined term	NA	Yes	2 times a week	No	All	Clear idea	Yes	No	>3	Yes	Vegetarian	Yes	No	No	Yes	Yes	Tretated
58	female	49	Italian	Separato/Divorziato	1	Yes	No	High School	Public or private employee	Undetermined term	No	Yes	2 times a week	No	All	Clear idea	Yes	Yes	>3	Yes	Mediterranean	No	No	No	Yes	Yes	Tretated
63	female	58	Italian	Convivente/Coniugato	1	No	No	High School	Other	Undetermined term	Yes	No	Never	No	All	Vague idea	No	NA	>3	No	Mediterranean	Yes	Yes	No	Yes	Yes	Tretated
65	male	35	Italian	Unmarried/single	0	No	No	High School	Unemployed	Not Applicable	No	Yes	3 times a week	No	Pop	Vague idea	No	No	2	Yes	Mediterranean	No	No	No	No	No	Tretated
66	female	31	Italian	Unmarried/single	0	No	No	High School	Student	Not Applicable	No	Yes	3 times a week	No	Rock	Vague idea	No	No	>3	No	Mediterranean	No	No	No	Yes	No	Tretated
68	female	28	Italian	Unmarried/single	0	No	No	Degree	Student	Fixed term	Yes	Yes	3 times a week	No	Rock	Vague idea	No	No	>3	No	Mediterranean	No	No	No	No	No	Tretated
69	female	32	Italian	Convivente/Coniugato	0	No	Yes	Degree	Public or private employee	Undetermined term	Yes	No	Never	No	Rock	Vague idea	No	No	>3	No	Mediterranean	No	No	No	No	No	Tretated
74	female	33	Italian	Unmarried/single	0	No	No	Degree	Freelance	Fixed term	Yes	Yes	2 times a week	No	Pop	Vague idea	No	Yes	3	No	Mediterranean	No	No	No	Yes	Yes	Tretated
77	female	55	Italian	Separato/Divorziato	0	No	No	High School	Public or private employee	Undetermined term	Yes	Yes	2 times a week	Yes	Pop	Clear idea	Yes	No	>3	Yes	Other	No	No	No	No	No	Tretated
80	female	58	Italian	Separato/Divorziato	2	No	No	Middle school inferiore	Public or private employee	Undetermined term	Yes	Yes	3 times a week	No	Classic	Clear idea	Yes	Yes	>3	No	Vegetarian	Yes	No	No	Yes	No	Tretated
82	female	49	Italian	Convivente/Coniugato	1	Yes	No	High School	Freelance	Undetermined term	No	Yes	2 times a week	Yes	All	NA	Yes	Yes	>3	Yes	Mediterranean	No	Yes	No	No	No	Tretated
84	female	56	Italian	Convivente/Coniugato	2	No	No	High School	Other	Undetermined term	Yes	Yes	3 times a week	No	All	Clear idea	Yes	Yes	>3	Yes	Vegetarian	Yes	No	No	No	No	Tretated
86	female	46	Italian	Convivente/Coniugato	1	NA	No	Degree	Public or private employee	Undetermined term	Yes	Yes	2 times a week	No	Rock	Clear idea	Yes	No	2	Yes	Mediterranean	No	No	No	No	No	Tretated
89	female	62	Italian	Separato/Divorziato	2	No	No	High School	Public or private employee	Undetermined term	NA	Yes	2 times a week	No	Pop	Clear idea	No	No	>3	Yes	Mediterranean	No	Yes	No	Yes	No	Tretated
90	female	53	Italian	Convivente/Coniugato	1	Yes	No	Degree	Public or private employee	Undetermined term	No	Yes	2 times a week	No	Jazz	Clear idea	Yes	Yes	>3	No	Mediterranean	Yes	No	No	Yes	Yes	Tretated
91	female	21	Italian	Unmarried/single	0	No	No	High School	Student	Not Applicable	Yes	No	Never	No	No one in particular	Vague idea	No	No	1	No	Vegetarian	No	No	No	Yes	No	Tretated
100	female	54	Italian	Separato/Divorziato	1	Yes	Yes	High School	Public or private employee	Undetermined term	Yes	No	Never	Yes	Rock	Vague idea	Yes	Yes	>3	No	Vegetarian	Yes	No	Yes	Yes	No	Tretated
101	female	20	Italian	Unmarried/single	0	No	No	High School	Student	Not Applicable	Yes	No	Never	Yes	Other	Vague idea	No	No	2	No	Mediterranean	No	No	Yes	No	No	Tretated
103	female	50	Italian	Convivente/Coniugato	0	No	Yes	High School	Unemployed	Not Applicable	NA	Yes	2 times a week	No	All	Clear idea	Yes	Yes	>3	No	Mediterranean	Yes	Yes	No	No	No	Tretated
106	female	62	Italian	Separato/Divorziato	2	No	No	High School	Retired	Not Applicable	NA	Yes	2 times a week	No	Rock	Clear idea	Yes	Yes	>3	No	Mediterranean	No	No	No	No	No	Tretated
107	female	30	Italian	Unmarried/single	0	No	Yes	Degree	Public or private employee	Undetermined term	Yes	Yes	3 times a week	No	Jazz	NA	Yes	Yes	3	No	Mediterranean	Yes	No	No	No	No	Tretated
109	female	46	Italian	Convivente/Coniugato	0	No	No	Degree	Unemployed	Not Applicable	No	Yes	3 times a week	No	Classic	Clear idea	No	No	>3	No	Vegetarian	Yes	Yes	Yes	Yes	No	Tretated
110	female	43	Italian	Convivente/Coniugato	0	No	No	High School	Freelance	Not Applicable	Yes	Yes	2 times a week	No	All	Clear idea	Yes	No	3	No	NA	Yes	No	No	Yes	No	Tretated
111	female	30	Italian	Unmarried/single	0	No	No	Degree	Public or private employee	Fixed term	Yes	Yes	2 times a week	No	All	Just heard	No	Yes	>3	No	Mediterranean	No	No	No	No	No	Tretated
118	female	44	Italian	Convivente/Coniugato	1	No	Yes	High School	Freelance	Not Applicable	Yes	No	Never	No	No one in particular	Clear idea	No	No	>3	No	Mediterranean	No	No	No	Yes	No	Tretated
120	female	36	Italian	Unmarried/single	0	No	No	Degree	Public or private employee	Undetermined term	Yes	Yes	2 times a week	Yes	Rock	Vague idea	Yes	No	>3	No	Mediterranean	No	No	No	Yes	No	Tretated
122	female	31	Italian	Unmarried/single	0	No	No	Post-graduate course	Public or private employee	Fixed term	No	No	Never	No	Classic	Vague idea	No	No	>3	No	Mediterranean	No	No	No	Yes	Yes	Tretated
125	female	58	Italian	Convivente/Coniugato	2	No	No	High School	Public or private employee	Undetermined term	Yes	Yes	2 times a week	No	All	Clear idea	Yes	No	>3	No	Mediterranean	Yes	Yes	No	Yes	No	Tretated
126	female	29	Italian	Unmarried/single	0	No	No	Degree	Student	Not Applicable	No	Yes	3 times a week	Yes	All	Vague idea	Yes	NA	>3	Yes	Vegetarian	Yes	No	Yes	Yes	No	Tretated
141	female	40	Italian	Convivente/Coniugato	1	No	No	High School	Unemployed	Not Applicable	NA	Yes	2 times a week	No	Pop	Just heard	No	No	2	No	Mediterranean	No	Yes	No	Yes	Yes	Tretated
143	female	24	Italian	Unmarried/single	0	No	No	Degree	Freelance	Not Applicable	No	Yes	2 times a week	No	Rock	Clear idea	Yes	Yes	>3	Yes	Mediterranean	Yes	No	No	No	No	Tretated
146	female	24	Italian	Unmarried/single	0	No	No	Degree	Student	Not Applicable	Yes	No	Never	No	Rock	Vague idea	No	No	>3	No	Mediterranean	Yes	No	No	No	No	Tretated
148	female	57	Italian	Convivente/Coniugato	1	No	Yes	Degree	Public or private employee	Undetermined term	No	Yes	2 times a week	No	Classic	Vague idea	No	Yes	>3	Yes	Mediterranean	No	Yes	No	No	No	Tretated
154	female	39	Italian	Unmarried/single	0	No	No	Degree	Public or private employee	Undetermined term	No	No	Never	No	Pop	Clear idea	Yes	Yes	>3	Yes	Mediterranean	Yes	No	No	Yes	No	Tretated
155	male	NA	Italian	Separato/Divorziato	0	No	No	High School	Public or private employee	Fixed term	No	Yes	3 times a week	No	Jazz	Clear idea	Yes	No	>3	No	Vegetarian	Yes	No	No	No	No	Tretated
156	female	62	Italian	Separato/Divorziato	0	No	No	High School	Retired	Not Applicable	Yes	No	Never	No	Classic	Clear idea	Yes	No	>3	Yes	Mediterranean	NA	No	No	No	No	Tretated
158	female	52	Italian	Convivente/Coniugato	2	Yes	No	Degree	Public or private employee	Undetermined term	No	No	Never	No	Classic	Clear idea	Yes	Yes	>3	No	Mediterranean	Yes	No	No	No	No	Tretated
160	female	56	Italian	Unmarried/single	0	No	No	Degree	Public or private employee	Undetermined term	Yes	No	Never	Yes	Pop	Just heard	No	Yes	>3	No	Mediterranean	No	No	No	Yes	No	Tretated
171	female	53	Italian	Separato/Divorziato	2	Yes	No	Degree	Public or private employee	Undetermined term	No	Yes	3 times a week	No	Jazz	Vague idea	No	No	3	Yes	Mediterranean	No	No	No	Yes	No	Tretated
175	female	52	Italian	Unmarried/single	0	No	No	High School	Unemployed	Not Applicable	No	Yes	3 times a week	No	Classic	Clear idea	Yes	Yes	1	Yes	Mediterranean	No	No	No	Yes	Yes	Tretated
176	female	52	Italian	Unmarried/single	1	Yes	No	Degree	Public or private employee	Undetermined term	No	Yes	2 times a week	No	Classic	Clear idea	Yes	Yes	3	No	Other	Yes	No	No	Yes	Yes	Tretated
178	female	55	Italian	Convivente/Coniugato	3	No	Yes	Degree	Public or private employee	Undetermined term	Yes	Yes	3 times a week	No	Pop	Clear idea	Yes	Yes	3	No	Mediterranean	Yes	No	No	No	No	Tretated
179	female	38	Italian	Unmarried/single	0	No	No	High School	Public or private employee	Undetermined term	Yes	No	Never	No	All	Vague idea	No	Yes	>3	No	Other	Yes	Yes	No	Yes	No	Tretated
180	female	55	Italian	Convivente/Coniugato	0	No	Yes	Degree	Public or private employee	Undetermined term	Yes	No	Never	No	Other	Vague idea	No	Yes	3	No	Mediterranean	No	Yes	No	No	No	Tretated
181	female	52	Italian	Convivente/Coniugato	2	Yes	No	Degree	Public or private employee	Undetermined term	Yes	Yes	2 times a week	No	Pop	Vague idea	Yes	Yes	1	Yes	Mediterranean	No	No	No	No	No	Tretated
183	female	40	Italian	Unmarried/single	0	No	No	Degree	Public or private employee	Undetermined term	Yes	Yes	2 times a week	No	All	Vague idea	No	Yes	>3	Yes	Mediterranean	Yes	No	No	No	No	Tretated
185	female	58	Italian	Convivente/Coniugato	1	Yes	No	High School	Housewife	Not Applicable	Yes	Yes	3 times a week	No	No one in particular	Vague idea	Yes	No	3	No	Mediterranean	No	No	No	Yes	No	Tretated
186	female	51	Italian	Convivente/Coniugato	0	No	No	Post-graduate course	Freelance	Undetermined term	Yes	Yes	2 times a week	No	All	Clear idea	Yes	Yes	>3	Yes	Mediterranean	No	No	No	Yes	Yes	Tretated
192	female	62	Italian	Convivente/Coniugato	1	Yes	Yes	Middle school inferiore	Retired	Not Applicable	Yes	Yes	2 times a week	No	Pop	Vague idea	No	No	3	Yes	Mediterranean	No	No	No	Yes	Yes	Tretated
194	female	31	Italian	Convivente/Coniugato	0	No	No	Post-graduate course	Public or private employee	Undetermined term	No	Yes	3 times a week	No	Jazz	Clear idea	Yes	No	>3	No	Mediterranean	No	No	No	No	No	Tretated
195	female	25	Italian	Unmarried/single	0	No	Yes	Degree	Public or private employee	Undetermined term	No	Yes	2 times a week	No	Classic	Just heard	No	Yes	>3	Yes	Mediterranean	No	No	No	Yes	No	Tretated
197	female	41	Italian	Convivente/Coniugato	2	Yes	No	Post-graduate course	Freelance	Fixed term	No	Yes	2 times a week	No	All	Clear idea	Yes	Yes	>3	Yes	Mediterranean	No	No	No	Yes	Yes	Tretated
199	female	61	Italian	Convivente/Coniugato	2	No	Yes	Degree	Retired	Not Applicable	Yes	Yes	3 times a week	No	Other	Clear idea	Yes	Yes	>3	No	Mediterranean	No	No	No	Yes	No	Tretated
204	female	55	Italian	Separato/Divorziato	1	Yes	Yes	High School	Public or private employee	Undetermined term	No	Yes	2 times a week	No	Rock	Clear idea	Yes	Yes	2	Yes	Mediterranean	Yes	No	No	Yes	No	Tretated
205	male	43	Italian	Convivente/Coniugato	0	No	No	Post-graduate course	Public or private employee	Fixed term	Yes	Yes	3 times a week	No	All	Clear idea	Yes	No	>3	No	Mediterranean	Yes	No	No	Yes	No	Tretated
209	female	44	Italian	Unmarried/single	0	No	No	Degree	Public or private employee	Undetermined term	Yes	No	Never	No	Rock	Vague idea	No	No	1	No	Vegetarian	No	No	No	No	No	Tretated
213	female	27	Italian	Unmarried/single	0	No	No	Degree	Student	Fixed term	Yes	Yes	2 times a week	No	Rock	Vague idea	No	No	>3	No	Mediterranean	No	No	No	Yes	No	Tretated
214	male	27	Italian	Unmarried/single	0	No	No	Degree	Student	Fixed term	No	Yes	3 times a week	No	Rock	Vague idea	No	No	>3	Yes	Mediterranean	No	No	No	No	No	Tretated
215	male	48	Italian	Unmarried/single	0	No	Yes	High School	Freelance	Undetermined term	Yes	Yes	3 times a week	No	Pop	Just heard	Yes	Yes	2	No	Mediterranean	Yes	Yes	No	Yes	No	Tretated
226	female	24	Italian	Unmarried/single	0	No	No	Degree	Student	Fixed term	NA	Yes	2 times a week	No	Pop	Clear idea	No	Yes	>3	No	Mediterranean	No	No	No	No	No	Tretated
239	female	33	Italian	Unmarried/single	0	No	No	High School	Public or private employee	Undetermined term	No	Yes	2 times a week	No	Jazz	Clear idea	Yes	Yes	>3	Yes	Vegetarian	Yes	No	No	Yes	No	Tretated
242	female	43	Italian	Separato/Divorziato	1	Yes	No	Degree	Public or private employee	Undetermined term	Yes	Yes	2 times a week	No	Classic	Clear idea	No	Yes	3	Yes	Mediterranean	No	No	No	No	No	Tretated
246	female	58	Italian	Convivente/Coniugato	1	Yes	Yes	High School	Public or private employee	Undetermined term	Yes	No	Never	No	All	Clear idea	Yes	No	3	Yes	Mediterranean	No	No	Yes	Yes	No	Tretated
249	male	60	Italian	Convivente/Coniugato	2	No	No	Middle school inferiore	Public or private employee	Undetermined term	Yes	No	Never	Yes	Classic	Clear idea	Yes	Yes	2	No	Mediterranean	NA	Yes	NA	No	NA	Tretated
251	female	62	Italian	Convivente/Coniugato	2	No	No	High School	Other	Undetermined term	Yes	Yes	2 times a week	No	Jazz	Clear idea	Yes	Yes	2	Yes	Vegetarian	No	No	No	No	No	Tretated
254	male	48	Italian	Unmarried/single	0	No	No	High School	Other	Not Applicable	Yes	No	Never	No	Pop	Clear idea	Yes	Yes	2	No	Mediterranean	No	No	No	No	No	Tretated
255	female	26	Italian	Unmarried/single	0	No	No	Degree	Student	Fixed term	Yes	Yes	2 times a week	Yes	Pop	Vague idea	Yes	Yes	>3	No	Mediterranean	No	No	No	No	No	Tretated
259	female	33	Italian	Convivente/Coniugato	0	No	No	Degree	Student	Fixed term	Yes	No	Never	No	Jazz	Clear idea	Yes	No	>3	No	Mediterranean	No	No	Yes	No	No	Tretated
261	female	26	Italian	Unmarried/single	0	No	No	High School	Student	Not Applicable	No	Yes	3 times a week	No	Pop	Vague idea	No	No	>3	Yes	Mediterranean	No	No	No	Yes	Yes	Tretated
263	female	34	Italian	Convivente/Coniugato	1	No	No	Post-graduate course	Freelance	Not Applicable	No	Yes	2 times a week	No	Jazz	Clear idea	Yes	No	>3	No	Mediterranean	No	No	No	Yes	Yes	Tretated
267	female	26	Italian	Convivente/Coniugato	0	No	Yes	High School	Public or private employee	Undetermined term	NA	No	Never	Yes	Pop	Vague idea	No	Yes	2	No	Vegetarian	No	No	Yes	No	No	Tretated
270	female	32	Italian	Convivente/Coniugato	0	No	No	Degree	Public or private employee	Fixed term	Yes	Yes	2 times a week	No	Rock	Just heard	No	No	>3	Yes	Mediterranean	No	No	No	No	No	Tretated
1	female	63	Italian	Separato/Divorziato	0	No	No	High School	Retired	Non applicabile	Yes	Yes	2 times a week	No	All	Clear idea	Yes	No	>3	No	Vegetarian	Yes	No	No	No	No	Control
3	female	31	Italian	Celibe/Nubile	0	No	No	Degree	Public or private employee	Undetermined term	Yes	Yes	3 times a week	No	All	Vague idea	Yes	Yes	>3	No	Vegetarian	Yes	No	No	No	No	Tretated
4	female	19	Italian	Celibe/Nubile	0	No	No	High School	Student	Non applicabile	Yes	Yes	Rarely	No	Rock	Clear idea	No	No	2	No	Mediterranean	No	No	Yes	Yes	No	Control
17	male	31	Italian	Convivente/Coniugato	0	No	Yes	Degree	Public or private employee	Fixed term	Yes	Yes	Rarely	No	Classic	Clear idea	Yes	No	>3	No	Mediterranean	No	No	No	Yes	No	Control
18	female	55	Italian	Convivente/Coniugato	1	Yes	No	High School	Housewife	Undetermined term	No	Yes	Rarely	No	Classic	Vague idea	Yes	Yes	2	No	Mediterranean	Yes	No	No	No	No	Tretated
24	female	55	Italian	Convivente/Coniugato	2	No	No	High School	Freelance	Undetermined term	Yes	Yes	3 times a week	No	All	Vague idea	No	Yes	3	No	Mediterranean	No	No	No	No	No	Tretated
31	female	48	Italian	Convivente/Coniugato	1	No	No	Post-graduate course	Public or private employee	Undetermined term	Yes	Yes	Rarely	No	Pop	Clear idea	Yes	Yes	>3	No	Mediterranean	No	No	No	Yes	No	Control
33	male	49	Italian	Celibe/Nubile	0	No	No	Degree	Public or private employee	Undetermined term	Yes	Yes	Rarely	No	All	Vague idea	No	Yes	>3	Yes	Mediterranean	No	No	No	Yes	No	Tretated
35	female	58	Italian	Convivente/Coniugato	2	No	No	High School	Housewife	Non applicabile	Yes	Yes	Every day	No	Other	Clear idea	Yes	No	>3	Yes	Vegan	Yes	No	No	No	No	Control
37	female	27	Italian	Celibe/Nubile	0	No	Yes	Post-graduate course	Student	Fixed term	Yes	Yes	Rarely	No	Other	Clear idea	Yes	No	3	No	Mediterranean	Yes	No	No	Yes	No	Tretated
40	female	21	Italian	Celibe/Nubile	0	No	No	High School	Student	Non applicabile	Yes	No	Never	No	Rock	Vague idea	No	No	>3	No	Mediterranean	No	No	No	No	No	Control
47	female	36	Italian	Convivente/Coniugato	1	No	No	High School	Freelance	Non applicabile	Yes	Yes	2 times a week	No	Pop	Clear idea	Yes	Yes	>3	Yes	Mediterranean	No	No	No	No	No	Tretated
59	female	35	Italian	Celibe/Nubile	0	No	No	High School	Public or private employee	Undetermined term	No	No	Never	Yes	Rock	Vague idea	No	No	>3	Yes	Mediterranean	No	No	No	No	No	Control
81	female	59	Italian	Separato/Divorziato	1	No	Yes	Post-graduate course	Freelance	Fixed term	No	Yes	Rarely	No	Rock	Vague idea	No	Yes	>3	No	Vegetarian	No	No	No	No	No	Tretated
87	female	45	Italian	Convivente/Coniugato	1	Yes	Yes	Degree	Public or private employee	Undetermined term	Yes	Yes	2 times a week	No	Rock	Vague idea	No	Yes	>3	No	Mediterranean	No	No	No	No	No	Tretated
97	female	64	Italian	Celibe/Nubile	0	No	No	Degree	Retired	Non applicabile	Yes	Yes	3 times a week	No	No one in particular	Clear idea	Yes	No	>3	No	Mediterranean	Yes	Yes	No	Yes	Yes	Tretated
98	male	29	Italian	Celibe/Nubile	0	No	No	Degree	Student	Non applicabile	Yes	No	Never	No	All	Clear idea	Yes	No	>3	Yes	Mediterranean	No	Yes	No	Yes	No	Control
99	male	29	Italian	Celibe/Nubile	0	No	No	High School	Student	Non applicabile	Yes	Yes	2 times a week	Yes	Jazz	Clear idea	Yes	No	>3	No	Mediterranean	No	No	No	Yes	No	Control
121	female	52	Italian	Separato/Divorziato	1	No	No	High School	Public or private employee	Undetermined term	Yes	Yes	Rarely	No	All	Clear idea	Yes	No	>3	NA	Mediterranean	Yes	No	No	Yes	No	Tretated
127	female	27	Italian	Convivente/Coniugato	0	No	No	Degree	Freelance	Fixed term	Yes	Yes	Rarely	No	Rock	Clear idea	Yes	No	>3	No	Mediterranean	Yes	No	No	Yes	No	Control
129	female	50	Italian	Convivente/Coniugato	1	Yes	No	Degree	Public or private employee	Undetermined term	Yes	Yes	2 times a week	No	Pop	Just heard	No	Yes	>3	Yes	Mediterranean	No	Yes	No	Yes	Yes	Control
162	female	27	Italian	Convivente/Coniugato	0	No	No	High School	Public or private employee	Undetermined term	Yes	Yes	Rarely	Yes	Other	Vague idea	Yes	No	>3	No	Mediterranean	Yes	No	No	No	No	Control
174	female	28	Non-italian	Convivente/Coniugato	0	No	No	Degree	Student	Non applicabile	No	Yes	3 times a week	Yes	All	Vague idea	Yes	No	>3	No	Mediterranean	No	Yes	Yes	Yes	No	Control
188	male	39	Italian	Convivente/Coniugato	0	No	No	High School	Public or private employee	Undetermined term	No	No	Never	Yes	Other	Never heard of	No	No	0	No	Mediterranean	No	No	No	No	No	Control
189	female	60	Italian	Convivente/Coniugato	1	No	No	Degree	Freelance	Non applicabile	Yes	Yes	Rarely	No	Classic	Clear idea	Yes	Yes	>3	Yes	Mediterranean	Yes	No	No	Yes	No	Tretated
207	female	51	Italian	Separato/Divorziato	1	Yes	Yes	High School	Public or private employee	Undetermined term	No	No	Never	No	No one in particular in particolare	Clear idea	Yes	Yes	3	No	Mediterranean	Yes	No	No	No	No	Control
211	male	20	Italian	Celibe/Nubile	0	No	No	High School	Student	Undetermined term	Yes	Yes	2 times a week	No	All	Clear idea	Yes	No	>3	Yes	Mediterranean	No	No	No	Yes	No	Tretated
218	female	70	Italian	Separato/Divorziato	2	No	No	Degree	Freelance	Non applicabile	Yes	Yes	3 times a week	No	No one in particular	Clear idea	Yes	No	>3	No	Mediterranean	No	No	No	No	No	Control
220	female	54	Italian	Separato/Divorziato	0	No	No	Degree	Public or private employee	Fixed term	No	Yes	2 times a week	No	Jazz	Clear idea	Yes	Yes	2	No	Mediterranean	Yes	No	No	Yes	No	Tretated
232	female	38	Italian	Celibe/Nubile	0	No	No	High School	Public or private employee	Undetermined term	Yes	No	Never	Yes	No one in particular in particolare	Clear idea	Yes	No	1	No	Mediterranean	No	No	Yes	Yes	No	Control
233	female	63	Italian	Convivente/Coniugato	2	No	No	High School	Retired	Non applicabile	Yes	Yes	3 times a week	No	Other	Vague idea	Yes	Yes	>3	No	Mediterranean	Yes	No	No	No	No	Control
268	female	34	Italian	Celibe/Nubile	0	No	No	Degree	Public or private employee	Undetermined term	Yes	Yes	2 times a week	No	All	Clear idea	Yes	Yes	>3	No	Vegetarian	Yes	No	No	No	No	Tretated
273	female	57	Italian	Convivente/Coniugato	3	Yes	No	High School	Student	Non applicabile	Yes	Yes	Rarely	No	Pop	Vague idea	Yes	Yes	>3	No	Mediterranean	Yes	No	No	Yes	No	Control
274	female	30	Italian	Convivente/Coniugato	0	No	No	Post-graduate course	Freelance	Non applicabile	Yes	Yes	Rarely	No	Rock	Clear idea	Yes	No	>3	No	Mediterranean	Yes	No	No	No	No	Control
279	female	33	Italian	Celibe/Nubile	0	No	No	Degree	Student	Non applicabile	No	No	Never	No	Pop	Never heard of	No	Yes	>3	No	Mediterranean	Yes	No	No	Yes	No	Control
283	female	27	Non-italian	Celibe/Nubile	0	No	No	High School	Student	Non applicabile	Yes	Yes	Rarely	No	All	Vague idea	No	No	>3	No	Mediterranean	No	No	No	Yes	No	Tretated
284	female	20	Italian	Celibe/Nubile	0	No	No	High School	Student	Non applicabile	Yes	No	Never	No	No one in particular	Vague idea	No	No	0	Yes	Mediterranean	No	No	No	No	No	Tretated
285	male	41	Italian	Celibe/Nubile	0	No	No	Post-graduate course	Public or private employee	Undetermined term	Yes	Yes	Rarely	No	No one in particular	Vague idea	No	No	2	Yes	Mediterranean	No	No	No	Yes	No	Control
286	female	28	Italian	Celibe/Nubile	0	No	No	High School	Student	Non applicabile	Yes	Yes	Rarely	No	No one in particular	Vague idea	No	No	0	No	Mediterranean	No	No	No	No	No	Tretated
288	female	28	Italian	Convivente/Coniugato	0	No	No	High School	Student	Non applicabile	Yes	Yes	Rarely	Yes	Rock	Clear idea	Yes	No	>3	No	Mediterranean	No	No	No	Yes	No	Control
289	female	25	Italian	Celibe/Nubile	0	No	No	High School	Student	Non applicabile	Yes	Yes	Rarely	No	All	Just heard	No	No	>3	No	Vegetarian	No	No	No	No	No	Control
290	female	24	Italian	Celibe/Nubile	0	No	No	High School	Student	Non applicabile	Yes	Yes	Rarely	No	Pop	Vague idea	Yes	Yes	>3	No	Mediterranean	No	No	No	No	No	Control
291	female	25	Italian	Celibe/Nubile	0	No	No	High School	Student	Non applicabile	Yes	Yes	Rarely	No	Rock	Vague idea	Yes	No	>3	No	Mediterranean	No	No	No	No	No	Control
294	female	19	Italian	Celibe/Nubile	0	No	No	High School	Student	Non applicabile	No	Yes	Rarely	No	No one in particular	Vague idea	No	Yes	>3	No	Mediterranean	No	No	No	No	No	Control
296	female	21	Italian	Celibe/Nubile	0	No	No	High School	Student	Non applicabile	Yes	No	Never	No	No one in particular	Vague idea	No	Yes	2	No	Mediterranean	Yes	Yes	No	No	No	Tretated
297	female	23	Italian	Celibe/Nubile	0	No	No	High School	Student	Non applicabile	Yes	Yes	Rarely	No	All	Vague idea	No	Yes	>3	No	Mediterranean	No	No	No	No	No	Tretated
298	female	20	Italian	Celibe/Nubile	0	No	No	High School	Student	Non applicabile	Yes	Yes	Rarely	No	Other	Vague idea	No	Yes	>3	Yes	Mediterranean	No	No	No	No	No	Control
299	female	30	Italian	Celibe/Nubile	0	No	No	Post-graduate course	Public or private employee	Fixed term	No	Yes	Every day	No	Rock	Vague idea	No	No	2	No	Mediterranean	Yes	No	No	No	No	Tretated
303	female	50	Italian	Convivente/Coniugato	2	Yes	No	Post-graduate course	Public or private employee	Undetermined term	Yes	Yes	Every day	No	No one in particular	Clear idea	No	Yes	>3	Yes	Mediterranean	No	No	No	No	No	Control
305	female	22	Non-italian	Celibe/Nubile	0	No	No	High School	Student	Non applicabile	Yes	Yes	Rarely	No	No one in particular	Vague idea	Yes	No	>3	No	Mediterranean	No	No	No	Yes	Yes	Control
307	female	54	Italian	Celibe/Nubile	1	Yes	Yes	Post-graduate course	Freelance	Non applicabile	No	Yes	Rarely	No	All	Vague idea	No	Yes	>3	No	Mediterranean	No	No	No	Yes	No	Tretated
308	female	19	Italian	Celibe/Nubile	0	No	No	High School	Student	Non applicabile	No	Yes	Rarely	No	Other	Clear idea	Yes	No	>3	No	Mediterranean	No	No	No	No	No	Tretated
309	female	20	Italian	Celibe/Nubile	0	No	No	High School	Student	Non applicabile	Yes	Yes	Every day	No	No one in particular	Vague idea	No	Yes	>3	Yes	Mediterranean	Yes	Yes	No	Yes	Yes	Tretated
310	male	20	Italian	Celibe/Nubile	0	No	No	High School	Student	Non applicabile	Yes	No	Never	No	No one in particular	Vague idea	No	No	>3	No	Mediterranean	No	No	No	No	No	Control
311	male	25	Italian	Celibe/Nubile	0	No	No	Degree	Student	Non applicabile	Yes	Yes	3 times a week	No	Classic	Vague idea	No	No	3	No	Mediterranean	No	No	No	Yes	Yes	Tretated
312	female	56	Italian	Convivente/Coniugato	1	Yes	No	Degree	Public or private employee	Undetermined term	Yes	Yes	2 times a week	Yes	Pop	Clear idea	Yes	No	>3	Yes	Mediterranean	Yes	No	No	Yes	No	Control
313	female	21	Non-italian	Celibe/Nubile	0	No	No	Middle school inferiore	Student	Non applicabile	Yes	Yes	Rarely	No	No one in particular	Clear idea	Yes	Yes	3	Yes	Mediterranean	No	No	No	No	No	Control
314	male	52	Italian	Separato/Divorziato	0	No	No	High School	Public or private employee	Undetermined term	No	Yes	2 times a week	No	Classic	Just heard	No	No	2	Yes	Mediterranean	No	No	No	Yes	No	Tretated
317	female	63	Italian	Vedovo	1	No	No	Middle school inferiore	Housewife	Non applicabile	Yes	Yes	Rarely	No	All	Clear idea	Yes	Yes	>3	No	Mediterranean	No	No	No	No	No	Tretated
318	female	22	Italian	Celibe/Nubile	0	No	No	High School	Student	Non applicabile	Yes	Yes	2 times a week	No	All	Just heard	No	Yes	2	No	Mediterranean	No	No	No	No	No	Control
319	female	34	Non-italian	Celibe/Nubile	0	No	No	Post-graduate course	Public or private employee	Undetermined term	No	Yes	Rarely	No	All	Vague idea	Yes	Yes	>3	Yes	Mediterranean	No	No	No	No	No	Tretated
320	female	55	Italian	Separato/Divorziato	1	Yes	No	Degree	Freelance	Non applicabile	Yes	Yes	2 times a week	Yes	Classic	Vague idea	Yes	Yes	>3	No	Mediterranean	Yes	Yes	Yes	Yes	Yes	Control
322	female	71	Italian	Separato/Divorziato	0	No	NA	Degree	Retired	Non applicabile	No	No	Never	Yes	All	Clear idea	Yes	Yes	>3	No	Mediterranean	No	No	NA	Yes	No	Control
323	female	22	Italian	Celibe/Nubile	0	No	No	Degree	Student	Fixed term	Yes	Yes	2 times a week	No	No one in particular	Vague idea	Yes	Yes	3	No	Mediterranean	Yes	No	No	No	No	Control
325	female	28	Italian	Celibe/Nubile	0	No	No	Degree	Student	Non applicabile	Yes	No	Never	Yes	Other	Vague idea	Yes	No	>3	No	Mediterranean	No	No	Yes	Yes	No	Control
327	female	67	Italian	Separato/Divorziato	0	No	No	Degree	Retired	Non applicabile	Yes	No	Never	No	No one in particular	Vague idea	No	Yes	>3	Yes	Other	Yes	Yes	No	Yes	No	Control
330	female	55	Italian	Convivente/Coniugato	2	Yes	No	Degree	Public or private employee	Undetermined term	Yes	Yes	Rarely	No	Pop	Vague idea	No	Yes	>3	No	Mediterranean	No	No	No	No	No	Control
331	male	34	Italian	Celibe/Nubile	0	No	Yes	Degree	Public or private employee	Fixed term	No	Yes	3 times a week	No	Rock	Clear idea	Yes	No	>3	Yes	Other	No	No	No	No	No	Tretated
332	male	20	Italian	Celibe/Nubile	0	No	No	High School	Student	Non applicabile	Yes	Yes	3 times a week	No	Rock	Clear idea	Yes	No	>3	No	Mediterranean	No	No	No	No	No	Control
333	female	59	Italian	Convivente/Coniugato	2	Yes	Yes	High School	Public or private employee	Undetermined term	No	Yes	3 times a week	No	All	Clear idea	Yes	Yes	>3	No	Mediterranean	Yes	No	No	No	No	Tretated
334	female	25	Italian	Celibe/Nubile	0	No	No	High School	Student	Non applicabile	Yes	Yes	Rarely	Yes	No one in particular	Vague idea	Yes	Yes	>3	No	Mediterranean	No	No	Yes	No	No	Tretated
335	female	40	Italian	Convivente/Coniugato	0	No	No	Degree	Freelance	Fixed term	No	Yes	2 times a week	No	Rock	Clear idea	No	No	>3	No	Mediterranean	Yes	Yes	No	Yes	Yes	Control
336	male	24	Italian	Celibe/Nubile	0	No	No	High School	Student	Non applicabile	Yes	Yes	Rarely	No	Pop	Vague idea	No	Yes	>3	No	Mediterranean	No	No	No	No	No	Control
338	female	46	Italian	Separato/Divorziato	1	No	Yes	Degree	Public or private employee	Undetermined term	No	Yes	Rarely	Yes	No one in particular	Vague idea	No	No	>3	No	Mediterranean	No	No	No	Yes	Yes	Tretated
339	female	60	Italian	Celibe/Nubile	0	No	No	Degree	Public or private employee	Undetermined term	Yes	Yes	Rarely	No	Classic	Vague idea	No	No	>3	No	Mediterranean	No	No	No	No	No	Tretated
340	female	28	Italian	Celibe/Nubile	0	No	No	Degree	Public or private employee	Fixed term	Yes	Yes	Rarely	Yes	All	Vague idea	No	No	>3	Yes	Mediterranean	No	No	No	No	No	Control
341	female	24	Italian	Celibe/Nubile	0	No	No	High School	Student	Non applicabile	Yes	Yes	Rarely	No	No one in particular	Vague idea	No	No	>3	No	Mediterranean	No	No	No	No	No	Tretated
342	female	60	Italian	Convivente/Coniugato	2	No	No	Degree	Public or private employee	Undetermined term	Yes	No	Never	Yes	All	Vague idea	No	No	>3	No	Mediterranean	Yes	No	Yes	Yes	No	Tretated
343	female	54	Italian	Convivente/Coniugato	2	No	No	Degree	Housewife	Non applicabile	Yes	Yes	3 times a week	No	No one in particular	Vague idea	No	Yes	>3	No	Mediterranean	No	Yes	No	Yes	Yes	Control
344	female	28	Italian	Celibe/Nubile	0	No	No	High School	Student	Non applicabile	Yes	Yes	Rarely	No	All	Vague idea	Yes	Yes	3	Yes	Vegan	No	No	No	Yes	No	Control
345	female	47	Non-italian	Celibe/Nubile	1	Yes	Yes	Post-graduate course	Freelance	Non applicabile	Yes	Yes	2 times a week	No	Other	Clear idea	Yes	No	>3	No	Mediterranean	Yes	No	No	No	No	Control
347	female	32	Italian	Celibe/Nubile	0	No	No	Post-graduate course	Freelance	Fixed term	No	Yes	Rarely	No	Pop	Vague idea	No	Yes	>3	No	Mediterranean	No	No	No	No	No	Control
348	male	51	Non-italian	Convivente/Coniugato	0	No	No	Post-graduate course	Volontario	Non applicabile	Yes	Yes	3 times a week	No	All	Clear idea	Yes	No	>3	No	Vegetarian	Yes	No	No	Yes	No	Tretated
349	female	30	Italian	Celibe/Nubile	0	No	No	Degree	Student	Fixed term	Yes	Yes	2 times a week	No	Other	Vague idea	No	No	>3	No	Vegetarian	No	No	No	No	No	Control
10	male	28	Italian	Convivente/Coniugato	0	No	No	Degree	Freelance	Fixed term	Yes	Yes	Rarely	Yes	Jazz	Clear idea	Yes	No	>3	No	Mediterranean	Yes	No	No	No	No	Tretated
153	female	30	Italian	Celibe/Nubile	0	No	No	Degree	Student	Non applicabile	No	Yes	3 times a week	No	All	Vague idea	Yes	No	>3	No	Vegetarian	No	No	No	Yes	No	Tretated
355	female	50	Italian	Convivente/Coniugato	1	Yes	Yes	Degree	Public or private employee	Undetermined term	Yes	Yes	Rarely	No	All	Clear idea	Yes	No	>3	Yes	Mediterranean	No	No	No	No	No	Tretated
356	female	36	Italian	Separato/Divorziato	0	No	No	Post-graduate course	Public or private employee	Undetermined term	Yes	Yes	Rarely	No	Rock	Just heard	Yes	Yes	>3	No	Mediterranean	No	No	No	Yes	Yes	Tretated
359	female	23	Italian	Celibe/Nubile	0	Yes	No	Degree	Student	Fixed term	Yes	Yes	3 times a week	Yes	Rock	Clear idea	Yes	Yes	1	No	Mediterranean	Yes	No	No	No	No	Tretated
360	female	23	Italian	Celibe/Nubile	0	No	No	High School	Student	Non applicabile	No	Yes	2 times a week	No	No one in particular	Vague idea	Yes	No	>3	No	Vegetarian	Yes	No	No	No	No	Tretated
361	female	49	Italian	Convivente/Coniugato	2	Yes	No	High School	Unemployed	Non applicabile	No	Yes	3 times a week	No	Jazz	Clear idea	No	Yes	>3	Yes	Mediterranean	No	No	No	No	No	Tretated
362	male	56	Italian	Convivente/Coniugato	2	No	No	Degree	Freelance	Non applicabile	Yes	Yes	3 times a week	No	Classic	Clear idea	Yes	Yes	>3	Yes	Vegan	Yes	Yes	No	No	No	Tretated
364	female	38	Italian	Convivente/Coniugato	2	Yes	No	High School	Housewife	Non applicabile	No	Yes	Every day	No	All	Vague idea	Yes	Yes	3	No	Mediterranean	No	No	No	No	No	Tretated
368	male	22	Italian	Celibe/Nubile	0	No	No	High School	Student	Non applicabile	Yes	Yes	Rarely	No	Classic	Vague idea	No	Yes	>3	Yes	Mediterranean	Yes	No	No	Yes	Yes	Tretated
369	female	45	Italian	Convivente/Coniugato	1	No	No	Degree	Volontario	Non applicabile	No	Yes	2 times a week	No	Classic	Vague idea	No	Yes	3	Yes	Mediterranean	No	No	No	Yes	No	Tretated
370	female	37	Italian	Celibe/Nubile	2	Yes	Yes	High School	Public or private employee	Undetermined term	Yes	Yes	Rarely	Yes	All	Clear idea	Yes	No	>3	No	Mediterranean	No	No	No	No	No	Tretated
373	female	30	Italian	Celibe/Nubile	0	No	No	Degree	Public or private employee	Fixed term	No	No	Rarely	No	All	Vague idea	No	Yes	1	Yes	Mediterranean	No	Yes	No	Yes	No	Tretated
377	female	50	Italian	Convivente/Coniugato	1	Yes	No	Degree	Public or private employee	Undetermined term	Yes	Yes	2 times a week	No	No one in particular	Vague idea	Yes	Yes	3	Yes	Mediterranean	No	No	No	No	No	Tretated
378	female	52	Italian	Convivente/Coniugato	1	No	No	Degree	Public or private employee	Undetermined term	Yes	No	Never	No	Classic	Vague idea	No	No	2	Yes	Mediterranean	Yes	No	No	No	No	Tretated
379	female	44	Italian	Convivente/Coniugato	0	No	No	High School	Public or private employee	Undetermined term	Yes	Yes	2 times a week	No	Pop	Just heard	No	Yes	>3	No	Mediterranean	No	No	No	No	No	Tretated
385	female	58	Italian	Convivente/Coniugato	2	Yes	No	Degree	Public or private employee	Undetermined term	Yes	Yes	2 times a week	No	No one in particular	Vague idea	No	Yes	3	Yes	Mediterranean	No	No	No	No	No	Tretated
387	female	72	Italian	Vedovo	1	No	No	High School	Retired	Non applicabile	Yes	Yes	Every day	No	Jazz	Clear idea	Yes	Yes	>3	No	Vegetarian	Yes	No	No	No	No	Tretated
388	female	55	Italian	Convivente/Coniugato	1	Yes	No	High School	Freelance	Non applicabile	Yes	Yes	Rarely	No	All	Clear idea	Yes	Yes	>3	Yes	Mediterranean	Yes	No	No	No	No	Tretated
400	female	39	Italian	Celibe/Nubile	0	No	No	Degree	Public or private employee	Undetermined term	No	Yes	2 times a week	No	Other	Vague idea	Yes	No	>3	No	Mediterranean	Yes	Yes	No	No	No	Tretated
398	female	26	Italian	Celibe/Nubile	0	No	No	Degree	Student	Non applicabile	Yes	No	Never	No	Other	Vague idea	No	No	2	No	Mediterranean	No	No	No	Yes	No	Control
395	female	28	Italian	Celibe/Nubile	0	No	Yes	Degree	Freelance	Non applicabile	Yes	Yes	2 times a week	No	No one in particular	Vague idea	No	No	2	No	Mediterranean	No	No	No	Yes	Yes	Control
399	female	24	Italian	Celibe/Nubile	0	No	No	Degree	Student	Non applicabile	No	Yes	Rarely	No	Rock	Vague idea	Yes	Yes	2	No	Mediterranean	Yes	No	No	No	No	Control
396	female	57	Italian	Convivente/Coniugato	0	No	Yes	High School	Public or private employee	Undetermined term	No	Yes	3 times a week	No	No one in particular	Clear idea	Yes	Yes	>3	Yes	Mediterranean	Yes	No	No	No	No	Control
397	male	41	Italian	Convivente/Coniugato	2	Yes	No	Middle school inferiore	Unemployed	Fixed term	No	Yes	Every day	No	All	Clear idea	Yes	No	>3	No	Vegetarian	Yes	No	No	Yes	No	Control
392	female	53	Italian	Convivente/Coniugato	2	Yes	No	Degree	Public or private employee	Undetermined term	No	Yes	Rarely	No	No one in particular	Just heard	No	Yes	>3	No	Mediterranean	No	No	No	No	No	Control
390	female	55	Italian	Celibe/Nubile	2	Yes	Yes	Post-graduate course	Freelance	Undetermined term	Yes	No	Rarely	No	All	Clear idea	Yes	Yes	>3	No	Mediterranean	No	No	No	Yes	No	Control
429	female	57	Italian	Celibe/Nubile	0	No	No	Degree	Public or private employee	Undetermined term	Yes	No	Rarely	No	No one in particular	Vague idea	Yes	No	>3	No	Mediterranean	No	No	No	Yes	No	Control
426	female	49	Italian	Convivente/Coniugato	2	Yes	No	Degree	Public or private employee	Undetermined term	Yes	Yes	Rarely	No	Pop	Clear idea	Yes	No	3	No	Mediterranean	Yes	No	No	No	No	Control
430	female	64	Italian	Convivente/Coniugato	1	No	No	High School	Retired	Non applicabile	Yes	Yes	2 times a week	Yes	Pop	Clear idea	Yes	No	>3	Yes	Mediterranean	Yes	No	Yes	Yes	No	Control
403	female	62	Italian	Separato/Divorziato	1	No	Yes	High School	Public or private employee	Undetermined term	No	Yes	Rarely	No	All	Clear idea	Yes	No	>3	No	Mediterranean	No	Yes	No	No	No	Control
410	female	50	Italian	Celibe/Nubile	2	Yes	No	High School	Public or private employee	Undetermined term	Yes	No	Never	No	Other	Just heard	No	Yes	3	Yes	Mediterranean	Yes	Yes	No	Yes	Yes	Control
402	female	36	Italian	Convivente/Coniugato	2	Yes	No	Post-graduate course	Public or private employee	Fixed term	No	No	Never	No	Pop	Vague idea	No	Yes	>3	No	Mediterranean	No	No	No	No	No	Control
421	male	38	Italian	Celibe/Nubile	0	No	No	Degree	Public or private employee	Undetermined term	Yes	Yes	3 times a week	No	No one in particular	Clear idea	Yes	No	3	Yes	Mediterranean	No	No	No	No	No	Control
428	male	53	Italian	Convivente/Coniugato	2	Yes	No	Degree	Public or private employee	Undetermined term	Yes	Yes	3 times a week	No	No one in particular	Clear idea	Yes	Yes	>3	Yes	Vegetarian	No	No	No	No	No	Control
417	female	67	Italian	Separato/Divorziato	2	Yes	No	Middle school inferiore	Retired	Undetermined term	Yes	Yes	2 times a week	Yes	No one in particular	Vague idea	No	No	>3	No	Mediterranean	Yes	No	No	No	No	Control
420	female	35	Italian	Convivente/Coniugato	0	No	No	Degree	Public or private employee	Undetermined term	Yes	Yes	2 times a week	Yes	All	Vague idea	Yes	Yes	>3	No	Mediterranean	Yes	No	No	No	No	Control
416	female	29	Italian	Celibe/Nubile	0	No	No	Degree	Volontario	Fixed term	Yes	Yes	2 times a week	No	Pop	Clear idea	Yes	Yes	3	Yes	Mediterranean	No	No	No	Yes	No	Control
412	female	44	Italian	Convivente/Coniugato	1	Yes	Yes	Degree	Public or private employee	Undetermined term	No	No	Rarely	No	Pop	Vague idea	No	No	>3	No	Mediterranean	No	No	Yes	No	No	Control
425	female	64	Italian	Convivente/Coniugato	2	No	No	Degree	Public or private employee	Undetermined term	Yes	Yes	2 times a week	No	Classic	Clear idea	Yes	No	>3	Yes	Mediterranean	No	No	No	Yes	No	Control
406	female	67	Italian	Convivente/Coniugato	0	No	No	Degree	Retired	Non applicabile	No	Yes	Every day	No	Other	Vague idea	No	No	>3	Yes	Mediterranean	Yes	Yes	No	Yes	No	Control
424	female	27	Italian	Celibe/Nubile	0	No	No	High School	Student	Non applicabile	Yes	Yes	2 times a week	Yes	Other	Just heard	No	Yes	>3	Yes	Mediterranean	Yes	No	No	Yes	No	Control
394	female	27	Italian	Celibe/Nubile	0	No	No	Degree	Freelance	Non applicabile	Yes	Yes	2 times a week	No	Pop	Vague idea	No	No	>3	No	Mediterranean	No	No	No	Yes	No	Control
415	female	34	Italian	Celibe/Nubile	0	No	No	Degree	Public or private employee	Fixed term	No	No	Rarely	No	Pop	Vague idea	No	No	>3	No	Mediterranean	No	No	No	Yes	No	Control
404	female	39	Italian	Celibe/Nubile	0	No	No	High School	Public or private employee	Undetermined term	Yes	No	Rarely	Yes	No one in particular	Just heard	No	Yes	2	No	Mediterranean	No	No	Yes	Yes	No	Control
411	female	33	Italian	Convivente/Coniugato	2	No	No	Post-graduate course	Freelance	Non applicabile	No	No	Never	No	Pop	Vague idea	Yes	Yes	>3	No	Mediterranean	Yes	No	No	Yes	Yes	Control
409	female	58	Italian	Celibe/Nubile	0	No	No	Post-graduate course	Public or private employee	Undetermined term	Yes	No	Never	No	Other	Just heard	No	No	>3	Yes	Vegetarian	Yes	No	No	No	No	Control
438	female	43	Italian	Convivente/Coniugato	2	Yes	Yes	Degree	Public or private employee	Undetermined term	No	Yes	2 times a week	No	Pop	Vague idea	No	No	>3	No	Mediterranean	Yes	No	No	No	No	Control
450	female	25	Italian	Convivente/Coniugato	0	No	No	Degree	Student	Non applicabile	Yes	Yes	2 times a week	No	No one in particular	Vague idea	No	No	>3	No	Mediterranean	No	No	No	No	No	Control
444	female	46	Italian	Convivente/Coniugato	0	No	No	High School	Public or private employee	Undetermined term	Yes	Yes	3 times a week	No	Rock	Clear idea	Yes	No	3	Yes	Mediterranean	No	Yes	No	Yes	No	Control
439	female	29	Italian	Convivente/Coniugato	0	No	No	Degree	Freelance	Non applicabile	No	Yes	3 times a week	No	Rock	Vague idea	No	No	3	No	Mediterranean	No	No	No	No	No	Control
458	female	24	Italian	Celibe/Nubile	0	No	No	Degree	Student	Non applicabile	Yes	Yes	2 times a week	No	Pop	Just heard	No	Yes	>3	No	Mediterranean	No	No	No	No	No	Control
436	female	26	Italian	Celibe/Nubile	0	No	No	High School	Student	Non applicabile	Yes	No	Rarely	Yes	Pop	Vague idea	No	Yes	3	No	Mediterranean	Yes	No	No	No	No	Control
461	female	33	Italian	Celibe/Nubile	0	No	No	Degree	Student	Non applicabile	Yes	Yes	Rarely	No	Rock	Clear idea	Yes	No	3	No	Mediterranean	Yes	No	No	Yes	No	Control
449	female	57	Italian	Separato/Divorziato	1	No	No	Middle school inferiore	Public or private employee	Undetermined term	No	Yes	Rarely	No	All	Clear idea	Yes	Yes	>3	No	Mediterranean	No	No	No	Yes	No	Control
455	female	57	Italian	Separato/Divorziato	0	No	Yes	High School	Public or private employee	Undetermined term	Yes	Yes	3 times a week	No	Pop	Clear idea	No	No	>3	Yes	Vegetarian	No	Yes	No	Yes	No	Control
457	female	46	Italian	Convivente/Coniugato	2	Yes	No	Post-graduate course	Public or private employee	Undetermined term	No	Yes	2 times a week	No	No one in particular	Clear idea	Yes	No	>3	No	Mediterranean	No	No	No	No	No	Control
459	female	57	Italian	Convivente/Coniugato	1	Yes	No	Post-graduate course	Public or private employee	Undetermined term	No	Yes	2 times a week	No	Rock	Vague idea	No	No	>3	Yes	Mediterranean	Yes	No	No	Yes	No	Control
451	female	58	Italian	Separato/Divorziato	2	No	Yes	High School	Retired	Non applicabile	Yes	Yes	Rarely	No	Pop	Clear idea	Yes	No	>3	No	Mediterranean	No	Yes	No	No	No	Control
448	female	55	Italian	Separato/Divorziato	2	Yes	No	Middle school inferiore	Public or private employee	Undetermined term	Yes	No	Rarely	No	No one in particular	Vague idea	No	Yes	>3	No	Mediterranean	No	No	No	No	No	Control
443	female	37	Italian	Convivente/Coniugato	0	No	No	Post-graduate course	Public or private employee	Fixed term	No	Yes	Every day	No	All	Vague idea	No	Yes	>3	Yes	Mediterranean	Yes	No	No	Yes	No	Control
464	female	44	Italian	Convivente/Coniugato	1	Yes	Yes	Degree	Public or private employee	Undetermined term	Yes	Yes	Rarely	No	Pop	Clear idea	Yes	Yes	>3	Yes	Mediterranean	No	No	No	Yes	Yes	Control
465	female	77	Italian	Vedovo	2	No	No	Post-graduate course	Retired	Non applicabile	Yes	Yes	2 times a week	No	Classic	Vague idea	No	No	>3	Yes	Mediterranean	No	No	No	Yes	No	Control
435	female	52	Italian	Convivente/Coniugato	2	Yes	No	Degree	Housewife	Undetermined term	Yes	Yes	3 times a week	No	Classic	Vague idea	No	No	>3	No	Mediterranean	No	No	No	Yes	No	Control
456	male	42	Italian	Celibe/Nubile	0	No	Yes	Degree	Freelance	Undetermined term	Yes	Yes	3 times a week	No	All	Clear idea	Yes	No	2	Yes	Vegan	Yes	No	No	No	No	Control
440	female	36	Italian	Celibe/Nubile	0	No	No	Degree	Freelance	Non applicabile	Yes	Yes	2 times a week	No	Rock	Vague idea	No	No	>3	Yes	Mediterranean	Yes	No	No	Yes	No	Control
463	female	53	Italian	Convivente/Coniugato	2	Yes	No	Degree	Freelance	Non applicabile	No	Yes	2 times a week	No	All	Clear idea	No	Yes	1	No	Mediterranean	No	No	No	No	No	Control
460	male	61	Italian	Convivente/Coniugato	2	No	No	High School	Unemployed	Non applicabile	No	Yes	3 times a week	No	All	Just heard	No	No	>3	No	Mediterranean	Yes	No	No	No	No	Control
477	female	51	Italian	Convivente/Coniugato	0	No	Yes	High School	Public or private employee	Undetermined term	No	No	Never	No	Pop	Vague idea	No	Yes	>3	Yes	Mediterranean	No	No	No	Yes	Yes	Control
405	female	56	Italian	Separato/Divorziato	3	No	No	Degree	Freelance	Non applicabile	Yes	Yes	3 times a week	No	Rock	Vague idea	No	No	>3	No	Vegetarian	Yes	No	No	Yes	No	Control
476	female	40	Italian	Celibe/Nubile	0	No	No	Post-graduate course	Unemployed	Non applicabile	No	Yes	Rarely	No	All	Vague idea	No	No	0	Yes	Mediterranean	No	No	No	Yes	Yes	Control
471	male	55	Italian	Convivente/Coniugato	0	No	No	High School	Freelance	Non applicabile	Yes	Yes	3 times a week	No	Rock	Vague idea	No	Yes	3	Yes	Mediterranean	No	No	No	Yes	Yes	Control
462	female	36	Italian	Convivente/Coniugato	0	No	No	Degree	Public or private employee	Undetermined term	Yes	No	Never	No	Classic	Vague idea	No	Yes	>3	Yes	Mediterranean	Yes	No	No	No	No	Control
469	female	56	Italian	Vedovo	0	No	Yes	High School	Unemployed	Non applicabile	No	Yes	Rarely	No	All	Clear idea	Yes	Yes	>3	Yes	Vegan	No	Yes	No	Yes	No	Control
470	female	65	Italian	Convivente/Coniugato	1	No	Yes	Middle school inferiore	Retired	Non applicabile	Yes	Yes	Every day	No	All	Vague idea	No	Yes	2	No	Vegetarian	Yes	No	No	No	No	Control
445	female	47	Italian	Convivente/Coniugato	2	Yes	No	Degree	Public or private employee	Undetermined term	Yes	Yes	Every day	No	No one in particular	Clear idea	Yes	Yes	2	No	Mediterranean	No	No	No	No	No	Control
467	female	39	Italian	Separato/Divorziato	0	No	No	Post-graduate course	Unemployed	Non applicabile	No	Yes	2 times a week	No	Rock	Vague idea	No	No	2	No	Mediterranean	No	No	No	Yes	No	Control
446	female	47	Non-italian	Separato/Divorziato	1	No	No	High School	Unemployed	Fixed term	No	Yes	Rarely	No	All	Vague idea	Yes	No	2	No	Mediterranean	No	No	No	Yes	Yes	Control
427	female	34	Italian	Celibe/Nubile	0	No	No	Degree	Public or private employee	Undetermined term	No	Yes	3 times a week	No	All	Vague idea	Yes	No	>3	No	Mediterranean	No	No	No	Yes	No	Control
468	female	33	Italian	Celibe/Nubile	0	No	No	Degree	Public or private employee	Undetermined term	Yes	Yes	3 times a week	No	No one in particular	Vague idea	No	No	>3	No	Mediterranean	Yes	No	No	Yes	No	Control
474	male	62	Italian	Convivente/Coniugato	1	Yes	No	Degree	Public or private employee	Undetermined term	Yes	Yes	2 times a week	No	All	Vague idea	No	No	>3	No	Mediterranean	No	No	No	Yes	No	Control
480	male	38	Italian	Celibe/Nubile	0	No	No	High School	Freelance	Non applicabile	Yes	Yes	3 times a week	Yes	Rock	Just heard	No	No	1	No	Mediterranean	No	No	No	No	No	Control
466	male	43	Italian	Celibe/Nubile	0	No	Yes	High School	Public or private employee	Undetermined term	Yes	Yes	Rarely	No	Rock	Vague idea	No	Yes	3	No	Mediterranean	No	No	No	No	No	Control
479	female	44	Italian	Convivente/Coniugato	0	No	No	High School	Public or private employee	Undetermined term	No	Yes	2 times a week	No	All	Vague idea	No	Yes	>3	No	Mediterranean	Yes	No	No	Yes	Yes	Control
484	female	32	Italian	Celibe/Nubile	0	No	No	Post-graduate course	Unemployed	Non applicabile	No	No	Rarely	No	All	Vague idea	No	No	>3	No	Mediterranean	Yes	No	No	Yes	Yes	Control
441	female	29	Non-italian	Celibe/Nubile	0	No	No	Degree	Unemployed	Non applicabile	No	Yes	3 times a week	No	All	Vague idea	No	Yes	>3	No	Mediterranean	No	No	No	No	No	Control
391	female	43	Italian	Celibe/Nubile	0	No	No	High School	Public or private employee	Undetermined term	No	Yes	3 times a week	No	Other	Just heard	Yes	No	2	No	Vegetarian	Yes	No	No	Yes	No	Control
401	female	38	Italian	Celibe/Nubile	0	No	Yes	Post-graduate course	Public or private employee	Undetermined term	Yes	No	Rarely	Yes	Other	Just heard	No	No	>3	Yes	Mediterranean	No	No	Yes	Yes	No	Control
481	female	61	Italian	Convivente/Coniugato	1	Yes	Yes	Degree	Freelance	Undetermined term	No	No	Rarely	No	Pop	Vague idea	Yes	Yes	3	Yes	Mediterranean	No	Yes	No	Yes	Yes	Control
442	male	52	Italian	Convivente/Coniugato	2	Yes	No	Degree	Public or private employee	Undetermined term	Yes	No	Rarely	No	No one in particular	Vague idea	Yes	No	1	Yes	Mediterranean	No	Yes	No	Yes	No	Control
454	female	57	Italian	Celibe/Nubile	0	No	No	Middle school inferiore	Public or private employee	Undetermined term	No	Yes	2 times a week	No	Classic	Just heard	No	No	3	No	Mediterranean	No	No	No	Yes	No	Control

## Sheet: CORE-OM
ID	Group	time	Allitem_CORE-OM	wellbeing_CORE-OM	function_CORE-OM	risk_CORE-OM	problem_CORE-OM	Cohort	Number_classes_attended
2	Control	t1	2.09	3.25	1.75	0.17	3	First	0
2	Control	t2	1.62	2.75	1.58	0	2.08	First	0
5	Control	t2	1.5	2.25	1.92	0	1.58	First	0
5	Control	t1	0.88	1.5	1.25	0	0.75	First	0
7	Control	t2	2.03	2.5	2.67	0.17	2.17	First	0
7	Control	t1	0.85	0.5	1.17	0.17	1	First	0
8	Control	t2	0.56	0.75	0.83	0	0.5	First	0
8	Control	t1	0.74	1	0.83	0	0.92	First	0
9	Control	t1	1.24	1.5	1.58	0.17	1.33	First	0
9	Control	t2	2.88	3.25	3.08	2.17	2.92	First	0
11	Control	t2	1.32	2	1.42	0	1.67	First	0
11	Control	t1	0.74	1.25	0.92	0	0.75	First	0
16	Tretated	t2	1.32	1.5	1.83	0	1.42	First	4
16	Tretated	t1	1.41	1.5	1.67	0	1.83	First	4
21	Tretated	t2	0.79	2.5	0.5	0	0.92	First	9
21	Tretated	t1	1.82	3.25	1.5	0.33	2.42	First	9
23	Control	t1	1.12	2	1.17	0	1.33	First	0
23	Control	t2	1.03	2.25	1.33	0	0.83	First	0
25	Control	t2	0.56	1.25	0.75	0	0.42	First	0
25	Control	t1	0.35	0.5	0.5	0	0.33	First	0
26	Control	t1	0.85	0.5	1	0	1.25	First	0
26	Control	t2	0.97	0.75	0.83	0	1.67	First	0
27	Tretated	t1	0.44	0.5	0.42	0.17	0.58	First	10
27	Tretated	t2	0.91	0.75	1	0.17	1.25	First	10
28	Control	t1	0.41	0.5	0.25	0	0.75	First	0
28	Control	t2	0.82	1.25	0.92	0	1	First	0
32	Tretated	t2	0.26	1	0.08	0	0.33	First	10
32	Tretated	t1	1.18	1.5	1.33	0.17	1.42	First	10
34	Tretated	t1	1.85	3	1.67	0	2.58	First	8
34	Tretated	t2	1.56	2	1.75	0.17	1.92	First	8
38	Tretated	t1	1.12	1.75	1.17	0	1.42	First	7
38	Tretated	t2	0.71	1.25	0.75	0	0.83	First	7
41	Control	t1	1.62	2.5	1.58	0	2.17	First	0
41	Control	t2	0.82	1.25	1.17	0	0.75	First	0
43	Tretated	t1	0.79	1	1.08	0	0.83	First	10
43	Tretated	t2	0.62	0.75	0.83	0	0.67	First	10
44	Control	t1	1.44	2.25	0.92	0	2.42	First	0
44	Control	t2	2.32	3.75	1.58	0.83	3.33	First	0
48	Control	t1	2.18	2.25	2.33	1	2.58	First	0
48	Control	t2	2.29	3	2.75	1	2.25	First	0
50	Tretated	t1	1.09	1.5	1.42	0	1.17	First	11
50	Tretated	t2	0.85	1.5	1	0	0.92	First	11
51	Control	t1	0.44	0.75	0.67	0	0.33	First	0
51	Control	t2	0.5	1	0.5	0	0.58	First	0
52	Control	t2	0.32	0.5	0.42	0	0.33	First	0
52	Control	t1	0.38	0.5	0.42	0	0.5	First	0
53	Tretated	t1	0.68	1	1.25	0	0.33	First	9
53	Tretated	t2	0.41	0.25	0.5	0	0.58	First	9
54	Tretated	t1	0.47	1	0.75	0	0.25	First	11
54	Tretated	t2	0.26	0.25	0.33	0.17	0.25	First	11
55	Tretated	t1	1.21	1	1.58	0.17	1.42	First	8
55	Tretated	t2	0.74	0.75	0.67	0	1.17	First	8
56	Tretated	t2	0.53	0.5	0.58	0	0.75	First	11
56	Tretated	t1	0.65	1	0.5	0	1	First	11
57	Tretated	t1	1.74	2.25	1.42	0	2.75	First	11
57	Tretated	t2	0.68	0.75	0.58	0	1.08	First	11
58	Tretated	t1	1.56	1.5	1.67	0.17	2.17	First	9
58	Tretated	t2	1.85	2.75	1.83	0.33	2.33	First	9
61	Control	t1	0.71	1	0.83	0	0.83	First	0
61	Control	t2	1.03	2.25	1	0	1.17	First	0
63	Tretated	t1	1.82	3.5	1.75	0.17	2.17	First	11
63	Tretated	t2	0.79	1.25	0.67	0	1.17	First	11
65	Tretated	t1	1.26	1.75	1.33	0	1.67	First	9
65	Tretated	t2	0.85	1.25	1	0	1	First	9
66	Tretated	t1	1.18	0.75	1.58	0	1.5	First	9
66	Tretated	t2	0.68	0.5	0.83	0.17	0.83	First	9
68	Tretated	t1	0.68	0.75	0.5	0	1.17	First	8
68	Tretated	t2	0.44	0.75	0.25	0	0.75	First	8
69	Tretated	t1	0.94	1.25	1	0	1.25	First	9
69	Tretated	t2	1.15	2	1.33	0.33	1.08	First	9
70	Control	t2	1.24	2.25	1.33	0.17	1.33	First	0
70	Control	t1	1.03	1.75	0.75	0.17	1.5	First	0
71	Control	t1	1.32	1.25	1.42	0	1.92	First	0
71	Control	t2	1.41	2.25	1.75	0	1.5	First	0
72	Control	t1	0.62	1.5	0.5	0	0.75	First	0
72	Control	t2	0.71	1.25	0.75	0	0.83	First	0
74	Tretated	t1	0.82	0.75	1	0	1.08	First	5
74	Tretated	t2	0.94	2	0.75	0	1.25	First	5
75	Control	t2	1.62	2.5	1.75	0.17	1.92	First	0
75	Control	t1	1.91	2.5	1.58	0.67	2.67	First	0
77	Tretated	t1	0.65	1.25	0.75	0	0.67	First	11
77	Tretated	t2	0.5	1.5	0.67	0	0.25	First	11
78	Control	t2	2.38	3.5	3.08	0	2.5	First	0
78	Control	t1	0.65	0.75	0.58	0.17	0.92	First	0
79	Control	t2	0.56	1	0.33	0	0.92	First	0
79	Control	t1	0.88	1.5	1	0	1	First	0
80	Tretated	t2	0.59	0.5	0.75	0	0.75	First	10
80	Tretated	t1	0.79	0.75	1	0	1	First	10
82	Tretated	t1	0.88	1.25	0.75	0	1.33	First	9
82	Tretated	t2	0.41	0.75	0.33	0	0.58	First	9
84	Tretated	t2	0.29	0.25	0.5	0	0.25	First	10
84	Tretated	t1	0.91	1	1	0	1.25	First	10
85	Control	t2	0.71	1	0.75	0	0.92	First	0
85	Control	t1	0.26	0.25	0.08	0	0.58	First	0
86	Tretated	t2	0.79	1.25	1	0	0.83	First	8
86	Tretated	t1	0.71	1.25	1	0	0.58	First	8
89	Tretated	t1	0.56	0.75	0.75	0	0.58	First	11
89	Tretated	t2	0.32	0.25	0.42	0	0.42	First	11
90	Tretated	t2	0.88	1	1	0	1.17	First	10
90	Tretated	t1	1.09	1	1.17	0	1.58	First	10
91	Tretated	t1	0.82	1.25	0.75	0	1.17	First	11
91	Tretated	t2	1.09	2.25	1.08	0	1.25	First	11
92	Control	t1	0.82	0.75	1.08	0	1	First	0
92	Control	t2	0.53	0.75	0.67	0	0.58	First	0
93	Control	t1	0.76	1.75	1	0	0.58	First	0
93	Control	t2	0.82	1.5	0.83	0	1	First	0
96	Control	t2	0.82	0.75	0.92	0.17	1.08	First	0
96	Control	t1	0.91	1.5	0.92	0	1.17	First	0
100	Tretated	t1	1.12	1.5	1.42	0	1.25	First	11
100	Tretated	t2	0.53	0.75	0.83	0	0.42	First	11
101	Tretated	t1	1.53	3.5	1.17	0	2	First	6
101	Tretated	t2	0.82	1.75	0.75	0	1	First	6
102	Control	t1	1.21	1.5	1.58	0	1.33	First	0
102	Control	t2	0.82	0.75	1.17	0	0.92	First	0
103	Tretated	t1	1.06	1.75	0.92	0	1.5	First	11
103	Tretated	t2	0.85	1.5	0.83	0	1.08	First	11
104	Control	t1	1.26	1.75	1.75	0	1.25	First	0
104	Control	t2	1.97	3.25	1.92	0.17	2.5	First	0
105	Control	t1	0.82	1	1	0	1	First	0
105	Control	t2	0.91	1.5	0.75	0.33	1.17	First	0
106	Tretated	t1	0.74	0.5	1	0	0.92	First	9
106	Tretated	t2	0.44	0.75	0.67	0	0.33	First	9
107	Tretated	t1	0.56	1	0.67	0	0.58	First	9
107	Tretated	t2	0.71	0.75	1.08	0	0.67	First	9
109	Tretated	t2	0.74	1	0.58	0	1.17	First	10
109	Tretated	t1	2	2.25	1.92	0.83	2.58	First	10
110	Tretated	t1	1.32	2.25	1.33	0.33	1.5	First	2
110	Tretated	t2	1.85	2.25	2.08	0.5	2.17	First	2
111	Tretated	t1	0.97	1.25	1.17	0	1.17	First	10
111	Tretated	t2	0.59	0.75	0.75	0	0.67	First	10
114	Control	t1	0.65	0.25	1	0	0.75	First	0
114	Control	t2	0.94	0.75	0.92	0	1.5	First	0
116	Control	t2	0.41	0.5	0.67	0	0.33	First	0
116	Control	t1	0.88	1.5	0.92	0	1.08	First	0
117	Control	t1	0.94	1.25	0.92	0.33	1.17	First	0
117	Control	t2	2.03	3.75	1.83	0.33	2.5	First	0
118	Tretated	t1	1.71	2.5	1.75	0.17	2.17	First	4
118	Tretated	t2	1.65	2	1.92	0	2.08	First	4
119	Control	t1	0.97	1	1.33	0	1.08	First	0
119	Control	t2	1.38	2.5	1.5	0	1.58	First	0
120	Tretated	t1	1.12	1.5	1.33	0	1.33	First	4
120	Tretated	t2	1.32	2	1.42	0.33	1.5	First	4
122	Tretated	t1	2.62	3.75	2.42	1	3.25	First	8
122	Tretated	t2	2.56	3.75	2.25	1	3.25	First	8
123	Control	t1	0.82	1.25	0.67	0	1.25	First	0
123	Control	t2	0.68	0.5	0.67	0	1.08	First	0
125	Tretated	t1	1.21	1.75	1.5	0.17	1.25	First	11
125	Tretated	t2	0.97	1.75	1.08	0.17	1	First	11
126	Tretated	t1	0.85	1.5	1.08	0	0.83	First	3
126	Tretated	t2	0.97	0.5	1.25	0.33	1.17	First	3
128	Control	t2	1.71	2.5	1.58	0.5	2.17	First	0
128	Control	t1	1.85	1.5	1.58	1	2.67	First	0
131	Control	t1	0.91	1.25	0.92	0	1.25	First	0
131	Control	t2	1.47	2	1.58	0	1.92	First	0
133	Control	t1	1.15	2.25	0.92	0	1.58	First	0
133	Control	t2	0.56	1.75	0.17	0	0.83	First	0
134	Control	t1	0.24	0	0.42	0	0.25	First	0
134	Control	t2	0.53	0.25	0.58	0.17	0.75	First	0
135	Control	t2	1.35	2	1.33	0	1.83	First	0
135	Control	t1	1.74	2.25	1.92	0	2.25	First	0
137	Control	t1	1.29	1.75	1.67	0.33	1.25	First	0
137	Control	t2	1.03	1.25	1.17	0	1.33	First	0
139	Control	t2	1.12	1.5	1.33	0	1.33	First	0
139	Control	t1	1.41	1.25	1.83	0	1.75	First	0
140	Control	t2	0.76	0.75	1.25	0.17	0.58	First	0
140	Control	t1	0.68	1.75	0.75	0	0.58	First	0
141	Tretated	t2	0.91	2.25	0.75	0	1.08	First	9
141	Tretated	t1	1.03	2	0.58	0	1.67	First	9
142	Control	t1	1.35	2.25	1.5	0.17	1.5	First	0
142	Control	t2	0.53	0.75	0.42	0	0.83	First	0
143	Tretated	t2	1.53	2.5	1.83	0.17	1.58	First	1
143	Tretated	t1	0.59	1.25	0.58	0	0.67	First	1
145	Control	t2	2.29	3	2.42	0	3.08	First	0
145	Control	t1	1.21	2	1.17	0	1.58	First	0
146	Tretated	t2	1.03	1.25	0.83	0.17	1.58	First	3
146	Tretated	t1	1.47	3	1	0	2.17	First	3
147	Control	t1	0.41	0.5	0.67	0	0.33	First	0
147	Control	t2	1.82	2.5	1.83	0	2.5	First	0
148	Tretated	t2	1.65	1.75	1.75	0.17	2.25	First	9
148	Tretated	t1	1.76	2.5	1.75	0	2.42	First	9
149	Control	t1	0.82	0.5	1.17	0	1	First	0
149	Control	t2	1.32	2.25	1.58	0.17	1.33	First	0
151	Control	t1	1.35	2.25	1.25	0.17	1.75	First	0
151	Control	t2	1.12	2	1.33	0	1.17	First	0
152	Control	t1	1.24	1.25	1.42	0	1.67	First	0
152	Control	t2	1.06	1.75	1.25	0	1.17	First	0
154	Tretated	t2	0.62	0.5	0.75	0	0.83	First	8
154	Tretated	t1	1.09	1.25	1.33	0.17	1.25	First	8
155	Tretated	t1	0.71	0.75	0.75	0	1	First	8
155	Tretated	t2	0.5	0.5	0.58	0	0.67	First	8
156	Tretated	t1	0.88	0.75	1.08	0	1.17	First	8
156	Tretated	t2	0.21	0	0.33	0	0.25	First	8
157	Control	t1	0.32	0.25	0.33	0	0.5	First	0
157	Control	t2	0.53	0.5	0.5	0	0.83	First	0
158	Tretated	t1	1.79	2	1.83	0	2.58	First	9
158	Tretated	t2	1	1	1.25	0	1.25	First	9
159	Control	t1	2.5	3	2.33	0.83	3.33	First	0
159	Control	t2	0.79	1	0.58	0.17	1.25	First	0
160	Tretated	t1	2.09	3	2.67	0.17	2.17	First	5
160	Tretated	t2	1.18	2	1.58	0	1.08	First	5
161	Control	t1	2.12	3.5	1.58	0	3.25	First	0
161	Control	t2	2.12	3.5	2.08	0	2.75	First	0
164	Control	t1	2	3.25	2.17	0.17	2.33	First	0
164	Control	t2	1.82	3	2.33	0.17	1.75	First	0
165	Control	t2	1.94	2.75	2.33	0	2.25	First	0
165	Control	t1	2.03	3.25	2	0.17	2.58	First	0
169	Control	t1	1	0.75	0.92	0.17	1.58	First	0
169	Control	t2	1.24	1.75	1.08	0.5	1.58	First	0
170	Control	t1	0.74	1	0.75	0	1	First	0
170	Control	t2	0.62	1	0.67	0	0.75	First	0
171	Tretated	t1	1.35	2.25	0.67	0	2.42	First	9
171	Tretated	t2	1.21	2.5	1	0	1.58	First	9
172	Control	t2	0.38	0.75	0.25	0	0.58	First	0
172	Control	t1	0.56	1	0.75	0	0.5	First	0
175	Tretated	t1	0.5	0.25	0.83	0	0.5	First	4
175	Tretated	t2	0.62	1	0.83	0	0.58	First	4
176	Tretated	t1	2.38	3.5	2.08	0.67	3.17	First	8
176	Tretated	t2	1.88	2.5	1.92	0.17	2.5	First	8
177	Control	t1	0.5	0.25	0.83	0	0.5	First	0
177	Control	t2	2.15	3.25	1.75	0.83	2.83	First	0
178	Tretated	t1	0.21	0.25	0.17	0	0.33	First	10
178	Tretated	t2	0.24	0.25	0.17	0.17	0.33	First	10
179	Tretated	t1	1.09	1.5	1.17	0	1.42	First	1
179	Tretated	t2	0.74	1	1.08	0	0.67	First	1
180	Tretated	t1	1.76	2.5	2.08	0.5	1.83	First	9
180	Tretated	t2	0.79	1.5	1.08	0	0.67	First	9
181	Tretated	t1	1.12	1.75	1.08	0.17	1.42	First	9
181	Tretated	t2	0.82	1	0.92	0	1.08	First	9
182	Control	t1	1.26	2.5	1.08	0	1.67	First	0
182	Control	t2	1.38	2.75	1.25	0	1.75	First	0
183	Tretated	t2	1.47	1.75	1.42	0.17	2.08	First	6
183	Tretated	t1	1.06	1.5	1	0	1.5	First	6
185	Tretated	t1	0.38	0.25	0.67	0	0.33	First	11
185	Tretated	t2	0.24	0.25	0.25	0	0.33	First	11
186	Tretated	t1	1.29	2	1	0	2	First	10
186	Tretated	t2	1	1.25	0.92	0	1.5	First	10
187	Control	t1	0.85	1	1.08	0	1	First	0
187	Control	t2	1.06	1.25	1.33	0	1.25	First	0
190	Control	t2	1.76	2.5	2	0.17	2.08	First	0
190	Control	t1	1.76	2.25	2.25	0.17	1.92	First	0
192	Tretated	t1	1.47	2.5	1.33	0.33	1.83	First	9
192	Tretated	t2	0.85	2	0.92	0	0.83	First	9
193	Control	t2	2.32	3.25	1.92	1.17	3	First	0
193	Control	t1	2.32	4	1.75	0.83	3.08	First	0
194	Tretated	t2	0.59	0.75	0.58	0	0.83	First	9
194	Tretated	t1	1.06	1.25	1.17	0	1.42	First	9
195	Tretated	t2	1.24	1.75	1.33	0	1.58	First	2
195	Tretated	t1	1.09	2	1.25	0	1.17	First	2
196	Control	t1	0.38	0	0.25	0	0.83	First	0
196	Control	t2	1.91	2.5	1.58	1.33	2.33	First	0
197	Tretated	t2	1.03	1.5	1.42	0	1	First	10
197	Tretated	t1	0.71	1.25	0.83	0	0.75	First	10
199	Tretated	t2	0.91	1	0.92	0	1.33	First	5
199	Tretated	t1	0.91	1.25	0.83	0	1.33	First	5
200	Control	t2	0.94	2	1	0	1	First	0
200	Control	t1	0.97	1	1.17	0	1.25	First	0
203	Control	t1	0.38	0.25	0.58	0	0.42	First	0
203	Control	t2	0.74	0.75	0.5	0	1.33	First	0
204	Tretated	t2	1.62	2	1.67	0.33	2.08	First	7
204	Tretated	t1	1.79	2	1.75	0.83	2.25	First	7
205	Tretated	t1	1.26	2	1.42	0	1.5	First	7
205	Tretated	t2	0.97	1.5	1.08	0	1.17	First	7
206	Control	t1	1.35	2	1.5	0.17	1.58	First	0
206	Control	t2	1.97	2.75	2.17	0.5	2.25	First	0
209	Tretated	t1	0.68	1	0.92	0	0.67	First	7
209	Tretated	t2	0.56	0.5	0.92	0	0.5	First	7
213	Tretated	t2	1.35	2	1.42	0	1.75	First	3
213	Tretated	t1	0.97	1.25	1.25	0	1.08	First	3
214	Tretated	t1	0.76	0.25	0.83	0.5	1	First	9
214	Tretated	t2	0.85	1.25	0.83	0.17	1.08	First	9
215	Tretated	t1	0.56	0.25	1	0	0.5	First	10
215	Tretated	t2	0.29	0	0.67	0	0.17	First	10
216	Control	t1	0.56	1	0.92	0	0.33	First	0
216	Control	t2	0.74	0.75	1	0.5	0.58	First	0
219	Control	t1	1.35	2.25	1.75	0	1.33	First	0
219	Control	t2	0.65	0.75	1.08	0	0.5	First	0
221	Control	t1	0.35	0.25	0.33	0	0.58	First	0
221	Control	t2	0.41	0.5	0.58	0	0.42	First	0
223	Control	t1	1.06	1.25	1.17	0	1.42	First	0
223	Control	t2	1.15	1.5	1	0.17	1.67	First	0
224	Control	t1	0.94	1.75	1.17	0	0.92	First	0
224	Control	t2	0.35	0.25	0.5	0	0.42	First	0
226	Tretated	t1	1.18	2.5	0.92	0	1.58	First	5
226	Tretated	t2	0.97	1	1.33	0	1.08	First	5
227	Control	t2	2.59	4	2.58	0.5	3.17	First	0
227	Control	t1	2.47	3.75	2.17	0.33	3.42	First	0
229	Control	t1	1.41	2.5	1.08	0.33	1.92	First	0
229	Control	t2	1.06	1.5	0.83	0.33	1.5	First	0
230	Control	t1	0.88	1	0.92	0.17	1.17	First	0
230	Control	t2	0.97	1.75	0.92	0.5	1	First	0
231	Control	t1	1.18	1.5	1.67	0.17	1.08	First	0
231	Control	t2	1.18	2.5	1.42	0	1.08	First	0
235	Control	t2	2.26	3.25	2.83	0.17	2.42	First	0
235	Control	t1	1.06	1.5	1.5	0	1	First	0
238	Control	t1	1.44	3	1.08	0	2	First	0
238	Control	t2	0.74	1.25	0.67	0	1	First	0
239	Tretated	t1	1.5	2	1.58	0	2	First	9
239	Tretated	t2	0.65	0.5	0.5	0	1.17	First	9
242	Tretated	t1	0.44	0.5	0.5	0	0.58	First	11
242	Tretated	t2	1.47	2	1.75	0	1.75	First	11
243	Control	t1	2.03	3	1.58	0.17	3.08	First	0
243	Control	t2	1.35	2.25	1.5	0	1.58	First	0
245	Control	t1	0.5	0.5	0.42	0	0.83	First	0
245	Control	t2	1.21	1.75	1.25	0	1.58	First	0
246	Tretated	t1	1.82	2.75	1.83	0.17	2.33	First	3
246	Tretated	t2	1	1.5	1.25	0.17	1	First	3
248	Control	t1	0.62	0.5	0.58	0	1	First	0
248	Control	t2	1.06	2.25	0.83	0	1.42	First	0
249	Tretated	t1	1.32	2.25	2.25	0	0.75	First	11
249	Tretated	t2	1.41	2.75	2	0.5	0.83	First	11
250	Control	t2	0.38	0.5	0.5	0	0.42	First	0
250	Control	t1	0.85	1	1.17	0.17	0.83	First	0
251	Tretated	t1	0.68	0.5	0.92	0	0.83	First	9
251	Tretated	t2	0.74	1	0.83	0.17	0.83	First	9
254	Tretated	t1	0.5	0.5	1	0	0.25	First	7
254	Tretated	t2	1.26	1.5	1.5	0	1.58	First	7
255	Tretated	t1	0.76	2	1	0	0.5	First	1
255	Tretated	t2	1.56	3	1.92	0	1.5	First	1
257	Control	t2	1.03	1.75	1	0	1.33	First	0
257	Control	t1	2.06	3.5	2.33	0	2.33	First	0
258	Control	t1	1.35	2.5	1.25	0.33	1.58	First	0
258	Control	t2	1.06	1.5	1	0.33	1.33	First	0
259	Tretated	t2	1.41	2.25	1.67	0	1.58	First	4
259	Tretated	t1	1.18	2.25	1	0	1.58	First	4
261	Tretated	t2	0.68	0.75	0.58	0	1.08	First	9
261	Tretated	t1	1.24	1.75	1.5	0	1.42	First	9
263	Tretated	t2	0.53	1	0.42	0	0.75	First	11
263	Tretated	t1	1.29	2.75	0.67	0	2.08	First	11
264	Control	t1	1.29	2.5	1.17	0.17	1.58	First	0
264	Control	t2	1.38	2.25	1.42	0.33	1.58	First	0
265	Control	t2	0.56	0.75	0.83	0	0.5	First	0
265	Control	t1	0.35	0.5	0.42	0	0.42	First	0
267	Tretated	t2	0.32	0.75	0.33	0	0.33	First	9
267	Tretated	t1	0.97	1.5	1	0	1.25	First	9
270	Tretated	t2	0.59	1.25	0.58	0	0.67	First	8
270	Tretated	t1	0.97	1.75	1	0	1.17	First	8
272	Control	t1	0.68	1	0.75	0	0.83	First	0
272	Control	t2	0.44	0.25	0.58	0	0.58	First	0
1	Control	t1	1.03	1	1.33	0	1.25	Second	0
1	Control	t2	0.74	1.25	1.08	0	0.58	Second	0
3	Tretated	t1	0.97	1.75	1.08	0	1.08	Second	3
3	Tretated	t2	0.56	0.75	0.75	0	0.58	Second	3
4	Control	t1	1.56	2.5	1.92	0	1.67	Second	0
4	Control	t2	0.91	1.5	1.5	0	0.58	Second	0
17	Control	t1	0.56	1.25	0.67	0	0.5	Second	0
17	Control	t2	0.62	0.5	0.5	0	1.08	Second	0
18	Tretated	t2	0.56	1	0.75	0	0.5	Second	9
18	Tretated	t1	0.94	1.25	1.08	0	1.17	Second	9
24	Tretated	t2	0.62	0.5	0.92	0.17	0.58	Second	8
24	Tretated	t1	0.59	0.5	1.08	0	0.42	Second	8
31	Control	t1	0.44	0.25	0.5	0	0.67	Second	0
31	Control	t2	0.24	0.25	0.17	0	0.42	Second	0
33	Tretated	t1	0.47	0.75	0.75	0	0.33	Second	3
33	Tretated	t2	0.44	0.75	0.67	0	0.33	Second	3
35	Control	t2	0.91	0.75	0.58	0.67	1.42	Second	0
35	Control	t1	1.32	1	0.92	1	2	Second	0
37	Tretated	t2	1.24	1.5	0.92	0	2.08	Second	0
37	Tretated	t1	0.41	0.5	0.33	0	0.67	Second	0
40	Control	t1	0.88	1.5	1.25	0	0.75	Second	0
40	Control	t2	0.56	1.75	0.5	0	0.5	Second	0
47	Tretated	t1	1.06	1.5	1.42	0	1.08	Second	7
47	Tretated	t2	0.38	0.5	0.92	0	0	Second	7
59	Control	t2	2.26	3.25	2.5	0.33	2.67	Second	0
59	Control	t1	2.15	2.5	2.25	0.33	2.83	Second	0
81	Tretated	t2	1.59	2	2	0.33	1.67	Second	7
81	Tretated	t1	1.59	2	2	0.5	1.58	Second	7
87	Tretated	t1	1.03	1.75	1.25	0	1.08	Second	7
87	Tretated	t2	0.68	1	0.67	0	0.92	Second	7
97	Tretated	t1	2.47	3	2.75	0	3.25	Second	10
97	Tretated	t2	2.12	2.5	2.33	0	2.83	Second	10
98	Control	t1	1	0.5	1.17	0	1.5	Second	0
98	Control	t2	0.38	0.25	0.58	0	0.42	Second	0
99	Control	t2	1.47	2.75	1.75	0.17	1.42	Second	0
99	Control	t1	1.35	1.75	1.67	0.33	1.42	Second	0
121	Tretated	t2	0.09	0	0.17	0	0.08	Second	7
121	Tretated	t1	0.21	0.25	0.33	0	0.17	Second	7
127	Control	t1	1.53	2.5	1.67	0	1.83	Second	0
127	Control	t2	1.56	2.25	2.08	0.17	1.5	Second	0
129	Control	t1	1.21	1.5	1.08	0.17	1.75	Second	0
129	Control	t2	1	0.75	1	0	1.58	Second	0
162	Control	t2	1.38	2.25	1.5	0	1.67	Second	0
162	Control	t1	0.85	1.75	0.58	0	1.25	Second	0
174	Control	t2	1.26	1.5	1.5	0	1.58	Second	0
174	Control	t1	1.85	2.75	1.67	0	2.67	Second	0
188	Control	t1	1.74	2	1.92	0.67	2	Second	0
188	Control	t2	0.68	1.25	0.75	0	0.75	Second	0
189	Tretated	t1	0.59	1	0.33	0	1	Second	2
189	Tretated	t2	0.68	0.5	0.75	0	1	Second	2
207	Control	t2	0.38	0.5	0.5	0	0.42	Second	0
207	Control	t1	0.53	0.25	0.67	0	0.75	Second	0
211	Tretated	t2	2	2	2	2	2	Second	3
211	Tretated	t1	0.88	1	1.25	0.33	0.75	Second	3
218	Control	t1	1.18	1.5	1	0	1.83	Second	0
218	Control	t2	0.65	1	0.58	0	0.92	Second	0
220	Tretated	t1	1.29	1.5	1.33	0	1.83	Second	9
220	Tretated	t2	0.88	1.25	1.08	0	1	Second	9
232	Control	t1	0.38	0.25	0.33	0	0.67	Second	0
232	Control	t2	0.5	0.5	0.58	0	0.67	Second	0
233	Control	t2	1	1.25	1.42	0	1	Second	0
233	Control	t1	1.12	1	1.42	0	1.42	Second	0
268	Tretated	t2	0.32	0.25	0.5	0	0.33	Second	7
268	Tretated	t1	0.5	0.75	0.75	0	0.42	Second	7
273	Control	t1	0.5	0.75	0.58	0	0.58	Second	0
273	Control	t2	0.5	0.75	0.75	0	0.42	Second	0
274	Control	t1	0.85	1.25	0.75	0	1.25	Second	0
274	Control	t2	0.35	0.5	0.5	0	0.33	Second	0
279	Control	t2	2.03	2.25	2	0.5	2.75	Second	0
279	Control	t1	2.24	2.75	2	0.5	3.17	Second	0
283	Tretated	t2	0.65	1	0.67	0	0.83	Second	9
283	Tretated	t1	0.97	1.75	0.83	0	1.33	Second	9
284	Tretated	t1	0.74	1.25	0.92	0	0.75	Second	4
284	Tretated	t2	0.09	0.25	0.08	0	0.08	Second	4
285	Control	t1	0.32	0.25	0.75	0	0.08	Second	0
285	Control	t2	0.68	1	0.67	0	0.92	Second	0
286	Tretated	t2	0.24	0.5	0.33	0	0.17	Second	4
286	Tretated	t1	0.56	1	0.75	0	0.5	Second	4
288	Control	t2	1.03	1.25	1.25	0	1.25	Second	0
288	Control	t1	1.26	1.5	1.33	0.17	1.67	Second	0
289	Control	t1	0.53	0.75	0.58	0	0.67	Second	0
289	Control	t2	1.03	1.5	0.83	0.67	1.25	Second	0
290	Control	t1	1.47	2.25	1.83	0.17	1.5	Second	0
290	Control	t2	1.59	2.5	1.83	0	1.83	Second	0
291	Control	t1	0.68	1.5	0.58	0	0.83	Second	0
291	Control	t2	0.32	1	0.08	0	0.5	Second	0
294	Control	t1	1.53	2.25	1.75	0	1.83	Second	0
294	Control	t2	1.5	2.25	1.5	0	2	Second	0
296	Tretated	t2	0.76	1.25	1.17	0	0.58	Second	7
296	Tretated	t1	1.29	1.25	1.25	0.17	1.92	Second	7
297	Tretated	t2	0.29	0.25	0.42	0	0.33	Second	8
297	Tretated	t1	0.79	0.75	1.17	0	0.83	Second	8
298	Control	t1	0.44	0.5	0.33	0	0.75	Second	0
298	Control	t2	0.88	1.25	1	0	1.08	Second	0
299	Tretated	t1	1	1.5	1.25	0	1.08	Second	4
299	Tretated	t2	0.53	1	0.83	0	0.33	Second	4
303	Control	t2	0.76	1.25	0.67	0	1.08	Second	0
303	Control	t1	0.88	1.5	0.67	0.17	1.25	Second	0
305	Control	t2	1.15	1.5	1.33	0	1.42	Second	0
305	Control	t1	2.41	3.25	2.42	0.67	3	Second	0
307	Tretated	t1	1.41	2.25	1.25	0.5	1.75	Second	8
307	Tretated	t2	0.71	0.75	0.83	0	0.92	Second	8
308	Tretated	t1	1.65	3	1.67	0	2	Second	4
308	Tretated	t2	0.85	1.25	0.83	0.17	1.08	Second	4
309	Tretated	t2	1.65	2.25	1.58	0	2.33	Second	6
309	Tretated	t1	1.12	1.5	1.33	0	1.33	Second	6
310	Control	t2	1.44	2	2	0	1.42	Second	0
310	Control	t1	1.71	2.25	1.92	0.33	2	Second	0
311	Tretated	t1	0.32	0.25	0.67	0	0.17	Second	9
311	Tretated	t2	0.32	0.25	0.67	0	0.17	Second	9
312	Control	t1	0.91	1	1.08	0	1.17	Second	0
312	Control	t2	0.71	0.75	0.92	0	0.83	Second	0
313	Control	t1	0.35	0	0.42	0	0.58	Second	0
313	Control	t2	0.29	0.25	0.42	0	0.33	Second	0
314	Tretated	t2	0.47	0.5	0.67	0	0.5	Second	9
314	Tretated	t1	0.91	1.25	1.25	0	0.92	Second	9
317	Tretated	t2	0.79	1.5	0.83	0	0.92	Second	9
317	Tretated	t1	0.85	1	1	0	1.08	Second	9
318	Control	t1	0.5	0.75	0.75	0	0.42	Second	0
318	Control	t2	0.24	0.25	0.5	0	0.08	Second	0
319	Tretated	t1	1.62	2.25	1.5	0.67	2	Second	8
319	Tretated	t2	0.68	0.75	0.5	0	1.17	Second	8
320	Control	t2	1.32	2.25	1.5	0.17	1.42	Second	0
320	Control	t1	1.29	2	1.25	0.33	1.58	Second	0
322	Control	t2	1.15	2.75	0.92	0	1.42	Second	0
322	Control	t1	0.91	1.5	0.75	0.17	1.25	Second	0
323	Control	t1	1.65	2.25	1.75	0.17	2.08	Second	0
323	Control	t2	1.59	2.25	1.92	0	1.83	Second	0
325	Control	t1	1.29	1.25	1.58	0.17	1.58	Second	0
325	Control	t2	1.21	1.5	1.33	0.33	1.42	Second	0
327	Control	t2	0.47	0.5	0.42	0	0.75	Second	0
327	Control	t1	0.38	0.25	0.33	0	0.67	Second	0
330	Control	t2	0.79	0.75	1	0	1	Second	0
330	Control	t1	0.56	0.25	0.75	0	0.75	Second	0
331	Tretated	t1	0.47	0.5	0.75	0	0.42	Second	7
331	Tretated	t2	0.5	0.75	0.58	0	0.58	Second	7
332	Control	t1	1.03	0.5	1.33	0	1.42	Second	0
332	Control	t2	0.76	0.5	1.17	0	0.83	Second	0
333	Tretated	t1	1.59	2.25	1.83	0	1.92	Second	5
333	Tretated	t2	1.47	1.5	1.75	0	1.92	Second	5
334	Tretated	t2	0.53	0.5	0.5	0	0.83	Second	6
334	Tretated	t1	1.71	2.75	1.17	0.83	2.33	Second	6
335	Control	t2	0.85	1.5	0.83	0	1.08	Second	0
335	Control	t1	1.59	2.25	1.75	0	2	Second	0
336	Control	t1	0.53	0.75	0.92	0	0.33	Second	0
336	Control	t2	0.56	0.5	0.92	0	0.5	Second	0
338	Tretated	t1	2.12	3.5	1.17	1.33	3	Second	5
338	Tretated	t2	1.62	3	1.17	1	1.92	Second	5
339	Tretated	t2	1.15	1.75	1.58	0	1.08	Second	8
339	Tretated	t1	1.59	1.5	1.83	0	2.17	Second	8
340	Control	t2	0.47	0.5	0.67	0	0.5	Second	0
340	Control	t1	0.68	0.5	0.75	0	1	Second	0
341	Tretated	t1	0.88	1.5	0.92	0	1.08	Second	8
341	Tretated	t2	0.5	0.75	0.67	0	0.5	Second	8
342	Tretated	t1	0.91	1.5	1.17	0	0.92	Second	7
342	Tretated	t2	0.85	1.25	1	0	1	Second	7
343	Control	t2	1.18	2.75	1.08	0	1.33	Second	0
343	Control	t1	1.18	2	1.25	0.33	1.25	Second	0
344	Control	t2	1.79	3	1.83	0	2.25	Second	0
344	Control	t1	1.41	1.75	1.58	0	1.83	Second	0
345	Control	t1	0.26	0.25	0.58	0	0.08	Second	0
345	Control	t2	0.47	0.5	0.58	0	0.58	Second	0
347	Control	t1	1.32	1.75	1.67	0	1.5	Second	0
347	Control	t2	1.21	2	1.5	0	1.25	Second	0
348	Tretated	t1	0.09	0	0.25	0	0	Second	7
348	Tretated	t2	0.18	0	0.5	0	0	Second	7
349	Control	t1	0.91	1.25	1.17	0	1	Second	0
349	Control	t2	1.18	1.5	1.42	0	1.42	Second	0
10	Tretated	t1	0.68	0.5	1	0	0.75	Thirs	5
10	Tretated	t2	0.56	0.5	0.75	0	0.67	Thirs	5
153	Tretated	t1	1.47	2.5	1.08	0	2.25	Thirs	4
153	Tretated	t2	1.79	3.75	1	0	2.83	Thirs	4
355	Tretated	t1	1.26	1.5	1.42	0	1.67	Thirs	10
355	Tretated	t2	0.62	0.5	0.83	0	0.75	Thirs	10
356	Tretated	t2	0.71	0.75	0.83	0	0.92	Thirs	7
356	Tretated	t1	1.59	2.75	1.33	0	2.25	Thirs	7
359	Tretated	t1	0.68	1.5	0.83	0	0.58	Thirs	7
359	Tretated	t2	0.41	0.5	0.5	0	0.5	Thirs	7
360	Tretated	t1	0.71	0.75	1.17	0	0.58	Thirs	10
360	Tretated	t2	0.62	1.25	0.92	0	0.42	Thirs	10
361	Tretated	t1	1.09	1.75	1.42	0.17	1	Thirs	10
361	Tretated	t2	0.18	0.25	0.25	0	0.17	Thirs	10
362	Tretated	t2	0.62	0.5	1.08	0	0.5	Thirs	9
362	Tretated	t1	0.71	1	1.25	0	0.42	Thirs	9
364	Tretated	t1	0.94	1.5	1.08	0	1.08	Thirs	11
364	Tretated	t2	0.26	0.25	0.42	0	0.25	Thirs	11
368	Tretated	t1	1.41	2.5	1.5	0	1.67	Thirs	9
368	Tretated	t2	1.44	2	1.83	0.5	1.33	Thirs	9
369	Tretated	t1	0.79	0.75	0.92	0.5	0.83	Thirs	8
369	Tretated	t2	0.53	0.5	0.67	0.17	0.58	Thirs	8
370	Tretated	t2	0.56	1.25	0.42	0	0.75	Thirs	6
370	Tretated	t1	0.5	0.5	0.58	0	0.67	Thirs	6
373	Tretated	t2	1.06	2	1.42	0	0.92	Thirs	7
373	Tretated	t1	1.26	2	1.17	0	1.75	Thirs	7
377	Tretated	t2	0.41	0.5	0.58	0	0.42	Thirs	9
377	Tretated	t1	0.44	0.25	0.58	0	0.58	Thirs	9
378	Tretated	t1	0.65	1.25	0.5	0.33	0.75	Thirs	5
378	Tretated	t2	0.47	1	0.5	0	0.5	Thirs	5
379	Tretated	t1	0.85	1.75	0.92	0	0.92	Thirs	6
379	Tretated	t2	0.53	0.5	0.75	0	0.58	Thirs	6
385	Tretated	t2	0.5	0.75	0.58	0	0.58	Thirs	5
385	Tretated	t1	0.85	1.25	0.83	0.17	1.08	Thirs	5
387	Tretated	t2	1.12	1	1.42	0	1.42	Thirs	7
387	Tretated	t1	1.29	1.5	1.5	0	1.67	Thirs	7
388	Tretated	t1	1.09	1	0.92	0	1.83	Thirs	5
388	Tretated	t2	0.82	0.75	0.92	0	1.17	Thirs	5
390	Control	t1	1.29	2.5	1.25	0	1.58	Thirs	0
390	Control	t2	1.06	2	1.08	0	1.25	Thirs	0
391	Control	t2	1.65	2.25	1.92	0.33	1.83	Thirs	0
391	Control	t1	1.26	1.5	1.42	0.5	1.42	Thirs	0
392	Control	t2	1.56	2	1.67	0	2.08	Thirs	0
392	Control	t1	1.09	1.5	0.92	0	1.67	Thirs	0
394	Control	t1	1.06	1.75	1.08	0	1.33	Thirs	0
394	Control	t2	0.71	1	0.92	0	0.75	Thirs	0
395	Control	t1	1.59	2	1.92	0.17	1.83	Thirs	0
395	Control	t2	1.21	2	1.5	0	1.25	Thirs	0
396	Control	t2	0.97	1	1.08	0	1.33	Thirs	0
396	Control	t1	1.09	1	1.42	0	1.33	Thirs	0
397	Control	t2	0.82	0.75	0.92	0	1.17	Thirs	0
397	Control	t1	0.79	0.75	0.75	0	1.25	Thirs	0
398	Control	t2	0.5	0.5	0.42	0	0.83	Thirs	0
398	Control	t1	0.53	0.5	0.42	0	0.92	Thirs	0
399	Control	t1	1.12	1.5	0.92	0	1.75	Thirs	0
399	Control	t2	1.44	2.25	1.33	0	2	Thirs	0
400	Tretated	t1	1.79	2.25	2.17	0.33	2	Thirs	7
400	Tretated	t2	1.21	1.5	1.33	0.33	1.42	Thirs	7
401	Control	t2	2.32	3.25	2	1	3	Thirs	0
401	Control	t1	2	3	1.5	0.83	2.75	Thirs	0
402	Control	t2	2.06	3.25	2.33	0.33	2.25	Thirs	0
402	Control	t1	1.44	2.25	1.5	0	1.83	Thirs	0
403	Control	t1	1.91	2.5	2.08	0.67	2.17	Thirs	0
403	Control	t2	1.74	2.5	1.92	0.17	2.08	Thirs	0
404	Control	t1	2.47	2.75	2.75	2	2.33	Thirs	0
404	Control	t2	2.44	3.25	2.67	2	2.17	Thirs	0
405	Control	t2	0.35	0	0.25	0	0.75	Thirs	0
405	Control	t1	0.29	0	0.5	0	0.33	Thirs	0
406	Control	t2	0.79	0.75	0.83	0	1.17	Thirs	0
406	Control	t1	1.15	1.5	1.33	0	1.42	Thirs	0
409	Control	t1	0.88	1.5	1.08	0.17	0.83	Thirs	0
409	Control	t2	0.79	1.25	1	0	0.83	Thirs	0
410	Control	t1	1.03	0.5	1.25	0.83	1.08	Thirs	0
410	Control	t2	1.24	1	1.5	0.67	1.33	Thirs	0
411	Control	t2	1.59	2.75	0.83	0.83	2.33	Thirs	0
411	Control	t1	1.41	2.5	0.92	0.5	2	Thirs	0
412	Control	t2	1.21	1.75	1.17	0.17	1.58	Thirs	0
412	Control	t1	1.85	2.75	1.58	0.5	2.5	Thirs	0
415	Control	t2	1.82	2.75	1.92	0	2.33	Thirs	0
415	Control	t1	2.03	3.25	2.17	0	2.5	Thirs	0
416	Control	t1	1.53	1.75	1.83	0	1.92	Thirs	0
416	Control	t2	1.29	1.5	1.42	0.17	1.67	Thirs	0
417	Control	t1	1.65	2	2.17	0	1.83	Thirs	0
417	Control	t2	1.29	1.75	1.75	0	1.33	Thirs	0
420	Control	t1	1.06	1.25	1.08	0	1.5	Thirs	0
420	Control	t2	1.21	1.25	1.83	0	1.17	Thirs	0
421	Control	t2	0.79	1.25	1.5	0	0.33	Thirs	0
421	Control	t1	0.74	1.25	1.33	0	0.33	Thirs	0
424	Control	t1	0.44	0.5	0.67	0	0.42	Thirs	0
424	Control	t2	0.71	1	0.92	0	0.75	Thirs	0
425	Control	t1	0.56	0.5	0.75	0	0.67	Thirs	0
425	Control	t2	0.65	0.75	0.5	0.67	0.75	Thirs	0
426	Control	t1	1.09	1.25	1.5	0	1.17	Thirs	0
426	Control	t2	0.88	0.75	1.17	0	1.08	Thirs	0
427	Control	t2	2.47	2.75	2.42	1.17	3.08	Thirs	0
427	Control	t1	2.26	2.75	2.42	0.83	2.67	Thirs	0
428	Control	t1	0.41	0.25	0.42	0	0.67	Thirs	0
428	Control	t2	0.24	0	0.25	0	0.42	Thirs	0
429	Control	t1	0.41	0.75	0.5	0	0.42	Thirs	0
429	Control	t2	1.59	2.5	1.17	0	2.5	Thirs	0
430	Control	t1	1.74	2.5	2.17	0	1.92	Thirs	0
430	Control	t2	1.41	2	1.5	0	1.83	Thirs	0
435	Control	t2	0.59	0.75	0.75	0.17	0.58	Thirs	0
435	Control	t1	0.53	1	0.58	0	0.58	Thirs	0
436	Control	t2	0.56	1	0.83	0	0.42	Thirs	0
436	Control	t1	1	1.5	1.33	0	1	Thirs	0
438	Control	t2	0.53	1	0.83	0	0.33	Thirs	0
438	Control	t1	0.82	1	1.42	0	0.58	Thirs	0
439	Control	t1	0.88	3	0.75	0	0.75	Thirs	0
439	Control	t2	1.24	2	1.42	0	1.42	Thirs	0
440	Control	t1	1.53	2.5	1.5	0.17	1.92	Thirs	0
440	Control	t2	0.94	1.5	1	0.33	1	Thirs	0
441	Control	t2	1	1	1.5	0	1	Thirs	0
441	Control	t1	1.24	2	1.17	0	1.67	Thirs	0
442	Control	t2	0.79	0.5	1.08	0	1	Thirs	0
442	Control	t1	1.12	1.75	1.17	0.33	1.25	Thirs	0
443	Control	t1	0.71	1.25	0.83	0	0.75	Thirs	0
443	Control	t2	0.76	0.75	1.08	0.17	0.75	Thirs	0
444	Control	t1	2	2	2.08	1.17	2.33	Thirs	0
444	Control	t2	1.53	1.5	1.58	0.83	1.83	Thirs	0
445	Control	t2	0.38	0	0.75	0	0.33	Thirs	0
445	Control	t1	0.29	0.25	0.42	0	0.33	Thirs	0
446	Control	t2	1.06	1.75	1.58	0	0.83	Thirs	0
446	Control	t1	2.21	3.5	2.58	0.17	2.42	Thirs	0
448	Control	t1	0.91	1.25	1.08	0	1.08	Thirs	0
448	Control	t2	0.68	0.75	1	0	0.67	Thirs	0
449	Control	t1	1.44	2	1.25	0.67	1.83	Thirs	0
449	Control	t2	0.41	0.25	0.67	0	0.42	Thirs	0
450	Control	t2	0.85	1.5	0.92	0	1	Thirs	0
450	Control	t1	0.32	0.75	0.17	0	0.5	Thirs	0
451	Control	t2	0.35	0.25	0.17	0	0.75	Thirs	0
451	Control	t1	0.62	0.75	0.5	0	1	Thirs	0
454	Control	t2	0.82	1	1	0	1	Thirs	0
454	Control	t1	1.65	2.25	2	0	1.92	Thirs	0
455	Control	t1	1.38	2	0.92	0	2.33	Thirs	0
455	Control	t2	1.59	2	1.33	0	2.5	Thirs	0
456	Control	t1	0.94	0.5	1.08	0.17	1.33	Thirs	0
456	Control	t2	0.76	0.25	1.17	0	0.92	Thirs	0
457	Control	t2	0.32	0.25	0.17	0	0.67	Thirs	0
457	Control	t1	0.62	0.5	0.5	0	1.08	Thirs	0
458	Control	t2	1.21	1.25	1.67	0	1.33	Thirs	0
458	Control	t1	0.91	1	1.25	0	1	Thirs	0
459	Control	t1	0.65	1	0.92	0	0.58	Thirs	0
459	Control	t2	0.56	0.75	0.75	0	0.58	Thirs	0
460	Control	t1	0.5	0.5	0.75	0	0.5	Thirs	0
460	Control	t2	0.44	0.75	0.42	0	0.58	Thirs	0
461	Control	t2	0.41	0	0.67	0	0.5	Thirs	0
461	Control	t1	0.59	1	0.92	0	0.42	Thirs	0
462	Control	t2	1.12	2	1.5	0	1	Thirs	0
462	Control	t1	1.74	2.75	1.58	0	2.42	Thirs	0
463	Control	t1	0.29	0.5	0.5	0	0.17	Thirs	0
463	Control	t2	0.24	0.25	0.17	0	0.42	Thirs	0
464	Control	t1	1.5	2	1.67	0	1.92	Thirs	0
464	Control	t2	1.53	2.5	1.33	0	2.17	Thirs	0
465	Control	t2	1.38	1.5	1.5	0.33	1.75	Thirs	0
465	Control	t1	0.91	1	1.25	0	1	Thirs	0
466	Control	t2	0.32	0.5	0.33	0	0.42	Thirs	0
466	Control	t1	1.03	1.5	1	0.17	1.33	Thirs	0
467	Control	t2	0.62	0.75	0.92	0.17	0.5	Thirs	0
467	Control	t1	1.38	1.5	1.67	0.17	1.67	Thirs	0
468	Control	t1	1.71	1.75	2.42	0	1.83	Thirs	0
468	Control	t2	1.53	2	2.08	0.33	1.42	Thirs	0
469	Control	t1	1.44	2.25	0.75	0	2.58	Thirs	0
469	Control	t2	1.21	1.75	1	0	1.83	Thirs	0
470	Control	t1	0.88	1	1.17	0	1	Thirs	0
470	Control	t2	0.74	0.75	1	0	0.83	Thirs	0
471	Control	t2	2.26	2.75	2	0	3.5	Thirs	0
471	Control	t1	2.38	2.75	2.25	0.5	3.33	Thirs	0
474	Control	t1	0.91	0.5	0.75	0.17	1.58	Thirs	0
474	Control	t2	0.65	0.5	0.58	0	1.08	Thirs	0
476	Control	t1	0.88	1.5	1.33	0	0.67	Thirs	0
476	Control	t2	0.65	1.25	0.92	0	0.5	Thirs	0
477	Control	t1	2.44	3.5	2.25	0.17	3.42	Thirs	0
477	Control	t2	1.74	2.5	1.5	0.17	2.5	Thirs	0
479	Control	t2	1.29	2	1.75	0	1.25	Thirs	0
479	Control	t1	1.32	2	1.92	0	1.17	Thirs	0
480	Control	t1	1.74	2.75	1.67	0	2.33	Thirs	0
480	Control	t2	0.88	1.75	1	0	0.92	Thirs	0
481	Control	t1	1.88	3	1.17	0.5	2.92	Thirs	0
481	Control	t2	1.53	1.75	1.42	0	2.33	Thirs	0
484	Control	t1	1.65	2.25	1.67	0.17	2.17	Thirs	0
484	Control	t2	1.41	2.25	1.5	0.17	1.67	Thirs	0

## Sheet: FFMQ
ID	Group	time	Allitem_FFMQ	observe_FFMQ	describe_FFMQ	act_FFMQ	jud_FFMQ	react_FFMQ	Cohort	Number_classes_attended
2	Control	t1	2.49	3.25	3	2	2	1.71	First	0
2	Control	t2	2.9	3.5	3	2.88	2.62	2.29	First	0
5	Control	t2	2.87	2.25	3.62	3.75	2.12	2.57	First	0
5	Control	t1	3.18	2.88	3.75	3.75	2.75	2.71	First	0
7	Control	t2	2.26	2.38	2	2.75	1.88	2.29	First	0
7	Control	t1	2.72	3.75	1.38	3	1.88	3.43	First	0
8	Control	t2	3.56	4.38	3.12	4	3.38	3.14	First	0
8	Control	t1	3.72	4.62	3.12	4	3.62	3.29	First	0
9	Control	t1	3.44	3.75	3.62	3.5	2.75	3.57	First	0
9	Control	t2	2.62	2.5	3	2.62	2.38	2.43	First	0
11	Control	t2	3.03	3.5	3.88	3.12	2.25	2.14	First	0
11	Control	t1	2.97	3.25	3.88	2.88	2.38	2.29	First	0
16	Tretated	t2	3.13	3.38	2.75	2.62	4.25	2.86	First	4
16	Tretated	t1	2.79	2.25	2.88	2.38	3.88	2.57	First	4
21	Tretated	t2	3.36	3.75	3.5	3.38	3.12	3	First	9
21	Tretated	t1	2.77	3.38	2.88	2.12	2.5	3	First	9
23	Control	t1	3.38	3.88	3.38	4	3.75	1.86	First	0
23	Control	t2	3.36	3.88	2.88	4.12	3.75	2.14	First	0
25	Control	t2	3.79	4	3.88	4	4.25	2.71	First	0
25	Control	t1	3.95	3.88	4.5	4	4	3.14	First	0
26	Control	t1	3.56	3.38	3.88	3.12	4.62	3	First	0
26	Control	t2	3.74	3.62	4.5	3.5	4.5	2.57	First	0
27	Tretated	t1	3.74	3.62	3.12	4.5	4.75	2.86	First	10
27	Tretated	t2	4.13	4.5	3.12	4.5	4.5	4.14	First	10
28	Control	t1	3.64	3.75	3.62	3.5	3.12	3.86	First	0
28	Control	t2	3.59	3.5	3.62	3.5	3.5	3.71	First	0
32	Tretated	t2	4.15	4.38	4.25	4.25	3.88	3.86	First	10
32	Tretated	t1	3.95	4	4.38	3.75	4.12	3.57	First	10
34	Tretated	t1	2.21	2.5	1.88	1.62	2.62	2.43	First	8
34	Tretated	t2	2.56	2.38	2.38	2	3.62	2.57	First	8
38	Tretated	t1	3.95	3.88	3.62	3.88	4.88	3.43	First	7
38	Tretated	t2	4.18	3.88	4.5	3.62	5	3.86	First	7
41	Control	t1	3.38	3.75	3	3.75	4.5	1.86	First	0
41	Control	t2	3.08	3.75	2.12	3.12	3.75	2.71	First	0
43	Tretated	t1	2.26	2.5	2.12	2.12	2.25	2.29	First	10
43	Tretated	t2	2.13	1.62	1.62	2.12	2.75	2.71	First	10
44	Control	t1	3.38	3.62	4.75	2.62	2.62	3	First	0
44	Control	t2	3.08	3.88	4.12	2	2.62	2.71	First	0
48	Control	t1	2.31	2	2.12	2.75	2.88	1.86	First	0
48	Control	t2	1.85	1.88	1.38	2	2.38	1.86	First	0
50	Tretated	t1	2.59	2	3.38	2.12	3.12	2.57	First	11
50	Tretated	t2	3.62	3.5	4.12	3.12	4.38	3	First	11
51	Control	t1	3.56	3.88	3.62	3.88	3.88	2.57	First	0
51	Control	t2	3.54	3.88	4	4	4	1.86	First	0
52	Control	t2	3	3	2.62	3.38	3	2.86	First	0
52	Control	t1	3.05	3.38	2.88	3.12	3	2.86	First	0
53	Tretated	t1	3.62	3.88	4.5	3	3.38	3	First	9
53	Tretated	t2	4.26	4.25	5	3.38	4.88	3.71	First	9
54	Tretated	t1	4.69	4.88	4.62	5	4.25	4.86	First	11
54	Tretated	t2	4.79	5	4.88	5	4.12	5	First	11
55	Tretated	t1	3.46	3.5	4.38	3	3.38	2.86	First	8
55	Tretated	t2	3.69	4	4	2.88	3.88	3.57	First	8
56	Tretated	t2	4.51	4.75	4.75	3.88	4.62	4.71	First	11
56	Tretated	t1	4.36	4.62	5	4	4.38	4	First	11
57	Tretated	t1	3.82	4.5	4.12	3.75	2.75	3.86	First	11
57	Tretated	t2	3.97	4.62	4.38	3.88	3.38	3.57	First	11
58	Tretated	t1	2.77	2.88	3.38	2.12	2.75	2.71	First	9
58	Tretated	t2	2.77	3.12	3.62	2.12	2.25	2.43	First	9
61	Control	t1	3.33	2.38	3.5	4.12	3.12	3.43	First	0
61	Control	t2	3.54	2.88	3.5	3.88	3.75	3.71	First	0
63	Tretated	t1	3.41	2	3.75	4.75	3.62	2.71	First	11
63	Tretated	t2	3.87	2.12	4.5	4.75	4.38	3.71	First	11
65	Tretated	t1	3.21	3.38	3.38	2.5	4.25	2.43	First	9
65	Tretated	t2	3.41	3.38	3.75	3.12	3.75	2.86	First	9
66	Tretated	t1	3.62	4	2.88	3.62	3.62	4.14	First	9
66	Tretated	t2	3.9	4.38	3.12	3.62	4.12	4.57	First	9
68	Tretated	t1	3.51	2.88	3.25	4.12	4.12	2.86	First	8
68	Tretated	t2	3.44	2.88	3.38	4.12	4.5	2	First	8
69	Tretated	t1	3.36	4.12	3.62	2.88	3.12	2.57	First	9
69	Tretated	t2	3.51	4	4.75	2.88	3.38	2.14	First	9
70	Control	t2	3.59	3.5	4.25	3.75	4	2.14	First	0
70	Control	t1	4.03	4	4.75	3.88	4.38	3	First	0
71	Control	t1	3.1	3.62	3.75	2.25	2.88	3.14	First	0
71	Control	t2	3.1	3.88	3.5	2	3	2.86	First	0
72	Control	t1	3.85	3.38	3.62	4.25	4.5	3.57	First	0
72	Control	t2	3.41	3	3.12	3.75	4	3.29	First	0
74	Tretated	t1	3.79	3	4.38	4.75	4	2.86	First	5
74	Tretated	t2	3.82	3.5	4.25	4.25	3.88	3.14	First	5
75	Control	t2	2.26	2.62	3.12	2.38	1.62	1.29	First	0
75	Control	t1	2.44	2.75	3.25	2.62	1.62	1.71	First	0
77	Tretated	t1	3.67	2.75	3.88	5	4.5	2.14	First	11
77	Tretated	t2	4.18	4	4.5	4.25	4.25	4	First	11
78	Control	t2	2.56	3.12	2.38	2.25	3.25	1.57	First	0
78	Control	t1	3.28	3	3.88	3.5	3.62	2.14	First	0
79	Control	t2	3.95	3.38	4.75	3.5	5	3	First	0
79	Control	t1	3.59	3	4	3.5	4.38	3	First	0
80	Tretated	t2	3.41	4.25	3	3.25	3.5	3.14	First	10
80	Tretated	t1	3.23	4	2.88	3.62	2.38	3.29	First	10
82	Tretated	t1	2.95	2.5	2.88	3	3.75	2.71	First	9
82	Tretated	t2	3.64	3.62	3.25	4.12	4.62	2.71	First	9
84	Tretated	t2	3.85	4.62	3.12	3.62	4.38	3.71	First	10
84	Tretated	t1	3.74	4.62	3.12	3.38	4.38	3.43	First	10
85	Control	t2	3.82	4	4.5	3.25	4.12	3.14	First	0
85	Control	t1	4.38	4	4.88	4.75	4.88	3.29	First	0
86	Tretated	t2	3.31	3.62	3.25	3.5	2.88	3.14	First	8
86	Tretated	t1	3.15	3.88	2.88	3.38	2.75	2.86	First	8
89	Tretated	t1	4.21	3.62	3.75	4.88	4.38	4.57	First	11
89	Tretated	t2	4.36	4.12	3.88	4.88	4.62	4.29	First	11
90	Tretated	t2	3.64	3.88	3.62	3.25	3.75	3.57	First	10
90	Tretated	t1	3.46	3.62	3.25	3.25	3.75	3.57	First	10
91	Tretated	t1	3.41	3.25	3.62	3	4.62	2.57	First	11
91	Tretated	t2	3.38	4.12	3.38	2.5	3.88	2.86	First	11
92	Control	t1	2.97	3.38	2.88	3.5	3.88	1.43	First	0
92	Control	t2	3.26	3.5	1.88	3.62	4.5	2.71	First	0
93	Control	t1	3.77	3.75	4.38	4.12	3.75	2.43	First	0
93	Control	t2	3.67	3.75	3.75	4	3.88	2.71	First	0
96	Control	t2	3.36	3.62	3.5	3	3.38	3.43	First	0
96	Control	t1	3.77	3.75	4.38	4.12	3.75	2.43	First	0
100	Tretated	t1	2.97	3.25	2.88	2.75	3.38	2.71	First	11
100	Tretated	t2	3.64	3.75	3.25	3.38	4.25	3.86	First	11
101	Tretated	t1	2.67	3.25	2.25	2.12	3.62	1.86	First	6
101	Tretated	t2	3.18	3.5	3	3	3.25	3	First	6
102	Control	t1	3.59	3.75	3.38	3.38	4.75	2.86	First	0
102	Control	t2	2.82	3.25	2.38	2.75	3	2.71	First	0
103	Tretated	t1	3.54	3.88	4	3.5	2.88	3.14	First	11
103	Tretated	t2	3.59	4.12	3.75	3.88	3	3	First	11
104	Control	t1	2.77	3.38	2.25	2.88	3	2.43	First	0
104	Control	t2	2.85	1.62	2.5	3.75	4.5	1.71	First	0
105	Control	t1	3.38	2.62	4.25	3.62	4.12	2.14	First	0
105	Control	t2	3.74	3.62	3.88	3.88	4.25	2.86	First	0
106	Tretated	t1	3.49	3.62	3.75	3.38	3.5	3	First	9
106	Tretated	t2	3.44	3.38	3.5	3.38	4.12	2.71	First	9
107	Tretated	t1	4.21	4.75	4.25	4.62	3.62	3.43	First	9
107	Tretated	t2	4.05	4	4	4.25	3.5	4.14	First	9
109	Tretated	t2	3.64	3.62	4.62	3.25	2.88	3.71	First	10
109	Tretated	t1	2.79	3.62	3.25	2.25	1.38	3.14	First	10
110	Tretated	t1	2.87	3.5	2.75	2.75	2.25	3	First	2
110	Tretated	t2	2.9	3.62	2.62	2.62	2.5	3.29	First	2
111	Tretated	t1	3.18	3.38	2.88	4.12	2.88	2.71	First	10
111	Tretated	t2	3.56	3.75	3.62	4.5	3.88	2	First	10
114	Control	t1	3.23	3.38	4	2.88	2.75	2.86	First	0
114	Control	t2	3.87	4.25	3.25	3.5	4.75	3.86	First	0
116	Control	t2	2.9	2.25	2.38	3.62	4.5	1.57	First	0
116	Control	t1	3.72	4.25	3	3.5	4.25	3.71	First	0
117	Control	t1	3.03	2.12	3	2.88	4.75	2.29	First	0
117	Control	t2	3.1	2.88	2.88	3	4.25	2.43	First	0
118	Tretated	t1	2.72	2.75	4	2.62	1.88	2	First	4
118	Tretated	t2	2.82	3.38	3.88	2.38	2	2.14	First	4
119	Control	t1	3.15	3	3.12	2.75	4	2.57	First	0
119	Control	t2	2.44	2.5	2.62	2.12	2.75	2.14	First	0
120	Tretated	t1	3.28	3.5	3.12	3.62	3.75	2.14	First	4
120	Tretated	t2	3.54	3.5	4.12	4	3.75	1.71	First	4
122	Tretated	t1	2.69	3.5	3.12	3	1.38	2	First	8
122	Tretated	t2	2.62	3.12	3.12	3	1.75	1.86	First	8
123	Control	t1	2.41	3	2.5	1.88	2.38	2.14	First	0
123	Control	t2	4	4.38	4.38	3.75	3.88	3.29	First	0
125	Tretated	t1	3.13	3.12	4	3	3.62	1.57	First	11
125	Tretated	t2	3.33	3.38	4.12	3	3.25	2.71	First	11
126	Tretated	t1	3.85	4.25	3.62	3.62	4.25	3.29	First	3
126	Tretated	t2	3.31	3.88	3	3	3.75	2.86	First	3
128	Control	t2	2.74	3.38	2.62	3	2.38	2.14	First	0
128	Control	t1	3.77	3.88	3.88	4	3.5	3.29	First	0
131	Control	t1	2.92	2.25	3.88	2.38	3.88	2.43	First	0
131	Control	t2	3.36	2.5	4.38	3.88	2.88	2.86	First	0
133	Control	t1	3.85	3.75	4.12	4.12	4.38	2.71	First	0
133	Control	t2	3.28	2.62	3.88	3.75	2.88	3	First	0
134	Control	t1	3.26	2.12	3.75	4.25	2.88	3	First	0
134	Control	t2	3.85	3.88	4.5	3.62	3.75	3.29	First	0
135	Control	t2	2.08	1.75	1.62	3.12	2	2	First	0
135	Control	t1	4.21	4.12	4.88	4	4.25	3.57	First	0
137	Control	t1	2.49	1.75	2.12	4	3.38	1.57	First	0
137	Control	t2	3	3.25	3	3.25	3	2.43	First	0
139	Control	t2	2.92	2.5	3.62	2	4.38	2.14	First	0
139	Control	t1	2.79	3	2.88	3	2.88	2.14	First	0
140	Control	t2	3.23	3.12	3.5	3.25	4	2.29	First	0
140	Control	t1	3.23	3.12	3.25	3.62	3.62	2.43	First	0
141	Tretated	t2	3.87	4.25	4.62	3.12	4.25	3	First	9
141	Tretated	t1	3.79	4.12	4.25	2.75	4.12	3.57	First	9
142	Control	t1	3.36	4	3.38	3.25	3	3.14	First	0
142	Control	t2	3.69	4	3.25	3.75	3.88	3.71	First	0
143	Tretated	t2	3.13	4.25	3.5	2.12	3.12	2.71	First	1
143	Tretated	t1	3.54	3.5	3.38	4.25	3.88	2.43	First	1
145	Control	t2	2.59	3.25	3.12	1.75	2.12	2.29	First	0
145	Control	t1	3	3.25	2.88	2.75	2.88	3	First	0
146	Tretated	t2	3.41	3.12	4.38	3.62	2.75	3	First	3
146	Tretated	t1	3.56	2.88	4.5	3.88	3.5	2.57	First	3
147	Control	t1	3.85	4.12	4	3.38	4.5	3.29	First	0
147	Control	t2	3.21	3.38	3.75	2.62	3.5	2.57	First	0
148	Tretated	t2	2.56	3.5	3	2.38	1.75	2.14	First	9
148	Tretated	t1	2.72	3.62	2.88	1.88	2.25	2.71	First	9
149	Control	t1	3.59	4	3.75	3.12	3.38	3.71	First	0
149	Control	t2	3.69	4.38	4.25	3.62	2.75	3.43	First	0
151	Control	t1	3.18	2.88	3.88	2.75	3.62	2.71	First	0
151	Control	t2	2.62	2.62	2.88	2.62	2.88	2	First	0
152	Control	t1	2.72	3.12	2.12	2.12	3.5	2.86	First	0
152	Control	t2	2.49	2.5	2.12	2	3.5	2.43	First	0
154	Tretated	t2	3.49	3.88	3.88	3.38	3.12	3.14	First	8
154	Tretated	t1	3.67	3.88	4	3.62	3.38	3.57	First	8
155	Tretated	t1	3.31	3.62	3.38	3.62	3.38	2.29	First	8
155	Tretated	t2	3.31	3.88	3.12	2.88	3.62	3	First	8
156	Tretated	t1	3.59	3.25	4.25	2.88	4.25	3.43	First	8
156	Tretated	t2	3.72	3.25	4.25	3	4.38	3.71	First	8
157	Control	t1	3.79	3.75	4	3.88	3.88	3.43	First	0
157	Control	t2	3.77	3.75	3.75	3.88	4	3.43	First	0
158	Tretated	t1	2.33	1.75	2.75	2.12	2.88	2.14	First	9
158	Tretated	t2	3.41	3.25	3.25	3.62	4.38	2.57	First	9
159	Control	t1	2.72	3.88	3.25	2.25	1.25	2.43	First	0
159	Control	t2	3.62	3.75	4.25	3.38	3.25	3	First	0
160	Tretated	t1	2.77	1.88	3.38	4	2.38	2	First	5
160	Tretated	t2	3.15	2	4.38	4.62	2.5	2	First	5
161	Control	t1	2.79	2.5	3.75	3.38	1.88	2	First	0
161	Control	t2	2.38	2.12	3.62	2.75	1.88	1	First	0
164	Control	t1	2.49	2.25	2.25	3.25	3.25	1.71	First	0
164	Control	t2	2.36	1.5	2.25	2.5	4.25	1.71	First	0
165	Control	t2	2.38	2	2.5	1.62	2.62	3.14	First	0
165	Control	t1	2.36	2.5	2.38	1.12	2.25	3.57	First	0
169	Control	t1	2.62	3.25	2.12	2.5	2.88	2.43	First	0
169	Control	t2	2.9	2.88	2.5	3.5	3	2.57	First	0
170	Control	t1	3.41	3.62	3.38	3.62	3.88	2.71	First	0
170	Control	t2	3.59	4	3.75	3.25	3.88	3.14	First	0
171	Tretated	t1	3.28	3.25	3.88	2.75	4	2.43	First	9
171	Tretated	t2	3.21	2.88	3.75	3.38	3.88	2.29	First	9
172	Control	t2	3.46	2.38	3.88	4.5	3.88	2.43	First	0
172	Control	t1	3.64	2.88	4.12	4.5	3.62	2.86	First	0
175	Tretated	t1	2.38	2.5	2.38	2	2.75	2.14	First	4
175	Tretated	t2	2.51	2.25	1.88	2.12	3.88	2.57	First	4
176	Tretated	t1	2.67	2.38	2.75	3.25	2.88	2	First	8
176	Tretated	t2	2.33	1.5	2.75	3.38	2.75	1.71	First	8
177	Control	t1	3.31	3.12	3.75	3	3.75	2.71	First	0
177	Control	t2	3.41	3.38	4.38	3.5	2.62	2.71	First	0
178	Tretated	t1	3.82	3.88	4	4.5	3.25	3.57	First	10
178	Tretated	t2	3.79	4	4	4	3.62	3.29	First	10
179	Tretated	t1	3.31	3.5	4	2.62	3.38	2.57	First	1
179	Tretated	t2	3.49	3.75	4.38	2.62	3.25	3.14	First	1
180	Tretated	t1	2.67	3.38	2.25	2.62	2.88	2	First	9
180	Tretated	t2	3.15	3.88	3.12	3.62	2.62	2.14	First	9
181	Tretated	t1	3.13	3.25	2.88	3.12	3.88	2.57	First	9
181	Tretated	t2	3.31	3.75	3	3.25	3.38	3	First	9
182	Control	t1	3.23	2.38	4.12	2.25	4.62	2.57	First	0
182	Control	t2	3.1	2.5	3.88	2.12	4.75	2.14	First	0
183	Tretated	t2	3.41	3.25	4.25	3.12	3.25	3.14	First	6
183	Tretated	t1	3.56	4.12	4.25	3	3	3.29	First	6
185	Tretated	t1	4.44	4.75	4.38	4.5	4.88	3.71	First	11
185	Tretated	t2	4.41	4.75	4.62	4.12	4.5	4.14	First	11
186	Tretated	t1	3.05	4.25	3.12	2.25	2.75	2.86	First	10
186	Tretated	t2	3.36	4.38	3.88	2.38	3	2.86	First	10
187	Control	t1	2.64	3	3	2.25	2.5	2.43	First	0
187	Control	t2	2.69	2.75	3.12	2.12	3.38	2.29	First	0
190	Control	t2	2.9	2.62	2.12	3.5	3.88	2.57	First	0
190	Control	t1	3.23	2.88	3	3.88	4	2.57	First	0
192	Tretated	t1	3.05	3.5	3.25	3	3	2.57	First	9
192	Tretated	t2	3.36	3.75	3.38	3.25	3.38	3.14	First	9
193	Control	t2	3.13	3.88	4	2.88	2	2.57	First	0
193	Control	t1	3.15	3.88	3.88	2.88	2.25	2.57	First	0
194	Tretated	t2	3.31	3.75	3.12	3.38	2.88	3.43	First	9
194	Tretated	t1	3	3.38	2.62	3.62	2.62	2.71	First	9
195	Tretated	t2	2.97	3.12	3.25	2.88	2.5	3	First	2
195	Tretated	t1	2.85	2.75	2.5	2.62	2.88	3.29	First	2
196	Control	t1	4.1	4.75	3.88	3.5	4.5	3.86	First	0
196	Control	t2	3.85	4.62	3.62	4	3.38	3.71	First	0
197	Tretated	t2	3.46	4.12	3.5	3	3.88	2.71	First	10
197	Tretated	t1	3.72	4.25	4	3.12	4	3.14	First	10
199	Tretated	t2	3.56	4.12	4	3.12	3.62	2.71	First	5
199	Tretated	t1	3.31	3.38	4.12	2.75	3.62	2.29	First	5
200	Control	t2	3.95	4.25	4	3.62	4.75	3	First	0
200	Control	t1	3.9	4.25	3.75	3.88	4.38	3	First	0
203	Control	t1	4.79	4.88	5	4.62	5	4.43	First	0
203	Control	t2	4.64	5	4.88	4.25	4.75	4.29	First	0
204	Tretated	t2	2.92	4.38	3.25	2.25	1.75	2.57	First	7
204	Tretated	t1	2.77	3.12	3.62	2.25	2.12	2.43	First	7
205	Tretated	t1	3.26	3.12	3.62	3	3.38	3.14	First	7
205	Tretated	t2	3.46	3.75	3.38	3.25	3.62	3.14	First	7
206	Control	t1	3.18	3.12	2.88	3.12	3.25	3.57	First	0
206	Control	t2	2.44	3.12	2.25	2	2	2.86	First	0
209	Tretated	t1	3.03	3	2.88	2.75	3.75	3.29	First	7
209	Tretated	t2	2.87	2.25	2.62	2.88	4.38	2.57	First	7
213	Tretated	t2	2.74	2.25	3	3.12	2.25	2.86	First	3
213	Tretated	t1	2.77	2.12	3.12	2.88	3.38	2.29	First	3
214	Tretated	t1	3.38	3.38	3.38	3.75	3.38	3.29	First	9
214	Tretated	t2	3.59	2.88	3.25	4.12	3.88	3.86	First	9
215	Tretated	t1	3.18	1.75	3.25	4.12	4.5	2.29	First	10
215	Tretated	t2	2.92	1.62	3	3.75	4.12	2.29	First	10
216	Control	t1	3.72	3.12	4	4.25	3.62	3.57	First	0
216	Control	t2	3.95	3.25	4.25	4.25	4.5	3.57	First	0
219	Control	t1	3.08	2.38	3	4.12	3.62	2.43	First	0
219	Control	t2	3.36	3	3	4.25	3.5	3	First	0
221	Control	t1	3.26	2.38	3.25	3.25	4.75	2.86	First	0
221	Control	t2	3.62	2.88	3.88	3	4.88	3.57	First	0
223	Control	t1	3.31	2.88	4	3.62	3.5	2.43	First	0
223	Control	t2	3.44	3.12	4.5	3	3.38	3	First	0
224	Control	t1	3.08	3.25	3.12	2.12	3.62	3.14	First	0
224	Control	t2	2.97	3	2.75	2.12	4	3.14	First	0
226	Tretated	t1	3.36	2.88	3.38	4.62	3.5	2.29	First	5
226	Tretated	t2	3.59	3.5	3.62	4.12	4.25	2.29	First	5
227	Control	t2	2.54	2.88	2	2.75	2.25	2.57	First	0
227	Control	t1	2.44	3	2.38	2.88	1.75	1.86	First	0
229	Control	t1	2.69	3.5	2.12	2.25	3.25	2	First	0
229	Control	t2	2.85	3.25	3.12	2.12	2.88	2.29	First	0
230	Control	t1	3.95	3.75	4.25	4.12	4.38	3.29	First	0
230	Control	t2	3.64	3.25	4	4.38	3.75	2.71	First	0
231	Control	t1	3.49	2.75	4.38	3.38	3	3.86	First	0
231	Control	t2	2.95	2.5	3.75	2.38	2.75	3.29	First	0
235	Control	t2	2.69	3.62	2.38	2.62	3	2	First	0
235	Control	t1	3.51	3.88	3	3.5	4	3.29	First	0
238	Control	t1	2.56	3.12	2.75	2.38	2	2.57	First	0
238	Control	t2	2.74	2.75	3	2.75	2.38	2.86	First	0
239	Tretated	t1	4.03	4.25	3.88	3.75	4.38	3.86	First	9
239	Tretated	t2	4.49	4.75	4.25	4.12	5	4.43	First	9
242	Tretated	t1	3.28	1	3.88	4.62	3.75	3	First	11
242	Tretated	t2	2.85	1.25	4	3.88	3.12	1.71	First	11
243	Control	t1	3.23	3.62	4.5	2.5	2.5	2.71	First	0
243	Control	t2	3.54	3.75	4.62	2.88	3	3.14	First	0
245	Control	t1	4.05	2.75	4.62	4.25	4.38	4.14	First	0
245	Control	t2	3.56	2.75	4.12	3.75	4.12	3.14	First	0
246	Tretated	t1	3.41	3.5	3.75	3.38	3.5	2.71	First	3
246	Tretated	t2	3.31	3.25	3.88	3	3.38	2.86	First	3
248	Control	t1	3.59	3.25	4.88	2.5	4.12	3.14	First	0
248	Control	t2	3.36	3.12	4.25	2.62	4.12	2.57	First	0
249	Tretated	t1	3.26	3	3	4.25	3.88	2.14	First	11
249	Tretated	t2	3.13	3.12	2.62	3.62	4.25	2.14	First	11
250	Control	t2	3.77	3.5	3.75	3.12	4.62	3.86	First	0
250	Control	t1	3.56	2.88	4.25	2.5	5	3.29	First	0
251	Tretated	t1	3.46	2.88	3.38	4	4.38	2.71	First	9
251	Tretated	t2	3.62	3.12	3.75	3.75	4.12	3.29	First	9
254	Tretated	t1	3.87	3.38	3.25	4	4.62	4.29	First	7
254	Tretated	t2	3.82	3.88	4.12	3.38	3.88	4	First	7
255	Tretated	t1	3.18	2.75	3.62	3.12	3.75	2.57	First	1
255	Tretated	t2	3.59	3.12	4.12	3.5	4.75	2.29	First	1
257	Control	t2	3.28	3.25	3.5	3.5	2.88	3.29	First	0
257	Control	t1	2.85	3	3.25	2.75	3	1.86	First	0
258	Control	t1	3.44	3.12	3.88	3.62	3.75	2.86	First	0
258	Control	t2	2.95	3	3.38	2.75	2.25	3.14	First	0
259	Tretated	t2	2.36	2	3.38	2.12	1.38	2.71	First	4
259	Tretated	t1	3.38	2.75	4.5	3.62	3	2.86	First	4
261	Tretated	t2	3.79	3.88	4.12	3.5	3.75	3.71	First	9
261	Tretated	t1	2.95	3.25	2.88	2.5	3.25	3	First	9
263	Tretated	t2	4.38	4.88	4.75	3.88	4.5	3.86	First	11
263	Tretated	t1	3.85	4.5	4.88	3.12	3.75	2.86	First	11
264	Control	t1	3.28	3.12	3.62	3.62	2.88	3	First	0
264	Control	t2	3.21	3.75	3.62	3	2.12	3.29	First	0
265	Control	t2	3.64	4.12	3.25	3.62	4.62	2.71	First	0
265	Control	t1	3.79	3.88	3.62	3.88	3.88	3.57	First	0
267	Tretated	t2	3.79	4.5	3.38	4	4.12	2.86	First	9
267	Tretated	t1	3.33	3.75	2.62	3.5	3.75	3.43	First	9
270	Tretated	t2	3	3.62	2	3.25	3.12	3	First	8
270	Tretated	t1	3.18	3.38	2.38	4.12	3.38	2.71	First	8
272	Control	t1	3.13	2.25	3.38	2.5	3.5	4	First	0
272	Control	t2	3.26	2.12	3.62	3	4.25	3.14	First	0
1	Control	t1	3.77	4.12	3.88	3.12	4.38	3.43	Second	0
1	Control	t2	4	4	4.5	2.88	5	3.71	Second	0
3	Tretated	t1	3.23	3.25	3.25	3	3.62	3	Second	3
3	Tretated	t2	3.51	3.12	3.88	3.75	3.5	3.29	Second	3
4	Control	t1	3.15	2.88	4	2	3.88	2.86	Second	0
4	Control	t2	3.54	3.5	4.12	2.75	4.38	2.86	Second	0
17	Control	t1	3.74	3.75	3.62	4.12	3.12	3.71	Second	0
17	Control	t2	3.69	4.12	4.12	3.12	3.5	3.57	Second	0
18	Tretated	t2	3.92	3.75	4.25	4.5	4.12	3	Second	9
18	Tretated	t1	3.62	3.38	4	4	4	2.86	Second	9
24	Tretated	t2	3.56	3.25	4	3.62	3.25	3.43	Second	8
24	Tretated	t1	3.49	3.5	3.88	3.12	3.62	3.29	Second	8
31	Control	t1	4.31	3.38	5	4	5	4.14	Second	0
31	Control	t2	4.23	3.38	4.88	4.5	4.75	3.43	Second	0
33	Tretated	t1	3.56	3.62	3.75	2.88	4.38	3.14	Second	3
33	Tretated	t2	3.49	3.38	3.75	3.5	3.62	3	Second	3
35	Control	t2	3.85	4.75	4.25	3.88	2.75	3.29	Second	0
35	Control	t1	3.44	4.38	4	3	2.88	2.86	Second	0
37	Tretated	t2	3.62	3.75	4.12	2.38	4	3.86	Second	0
37	Tretated	t1	3.87	3.75	4.88	3	4.25	3.43	Second	0
40	Control	t1	2.56	2.62	3.25	1.88	2.5	2.43	Second	0
40	Control	t2	2.95	2.75	3	2.38	4	2.71	Second	0
47	Tretated	t1	3.69	3.88	3.75	3.75	3.88	3.14	Second	7
47	Tretated	t2	4.31	4.38	4	4.5	4.62	4	Second	7
59	Control	t2	2.97	3.62	2.25	3.12	4.12	1.71	Second	0
59	Control	t1	2.46	3.25	2.5	1.88	3.12	1.71	Second	0
81	Tretated	t2	3.1	3.25	3.5	2.62	3.25	2.71	Second	7
81	Tretated	t1	3.18	3.25	3.38	2.88	3.88	2.71	Second	7
87	Tretated	t1	3.85	3.5	4.62	3.75	4.38	2.71	Second	7
87	Tretated	t2	3.15	3.25	4	2.12	4	2.29	Second	7
97	Tretated	t1	2.69	3.25	3	2.5	2.25	2.14	Second	10
97	Tretated	t2	2.74	3.62	3.25	2.12	2.38	2.14	Second	10
98	Control	t1	4.1	3.75	5	3.88	4.75	3	Second	0
98	Control	t2	4.26	3.38	5	4	4.88	4	Second	0
99	Control	t2	3.05	2.75	3.25	2.5	3.75	3.14	Second	0
99	Control	t1	3.28	2.88	4.25	1.75	4	3.57	Second	0
121	Tretated	t2	4.72	4.38	5	4.88	5	4.29	Second	7
121	Tretated	t1	4.62	4.75	5	4.38	4.62	4.29	Second	7
127	Control	t1	3.49	4.12	4	3	3.38	2.71	Second	0
127	Control	t2	3.05	3.62	3.5	2.38	3.12	2.14	Second	0
129	Control	t1	3.15	2.38	3.12	3.5	4.38	2.43	Second	0
129	Control	t2	2.97	1.88	3	3.5	4.5	2	Second	0
162	Control	t2	3.69	4	3.38	4.5	3.62	3	Second	0
162	Control	t1	3.9	3.62	4	4	3.62	4.14	Second	0
174	Control	t2	2.44	3.12	2.75	2	2.12	2	Second	0
174	Control	t1	2.49	3	3.12	2	2.5	1.71	Second	0
188	Control	t1	3.15	2.62	3.25	3.25	3.5	3.43	Second	0
188	Control	t2	3.18	2.88	2.88	3.5	4.12	2.43	Second	0
189	Tretated	t1	4.23	3.75	4.88	3.25	5	4.29	Second	2
189	Tretated	t2	4.28	3.75	4.88	3.25	4.88	4.57	Second	2
207	Control	t2	4.56	4.62	5	4.5	5	3.57	Second	0
207	Control	t1	4.49	4.5	4.88	4.12	4.75	4	Second	0
211	Tretated	t2	3	3	3	3	3	3	Second	3
211	Tretated	t1	3.05	2.75	3	2.88	3.62	2.71	Second	3
218	Control	t1	4.18	4.38	4.25	3.5	3.75	4.86	Second	0
218	Control	t2	4.31	4.62	5	4	4.5	3.29	Second	0
220	Tretated	t1	3.67	4	3.88	3.38	3.25	3.57	Second	9
220	Tretated	t2	4.03	3.88	4.38	4.5	3.75	3.57	Second	9
232	Control	t1	3.46	2.88	3.25	3.62	4	3.71	Second	0
232	Control	t2	3.41	3.12	3.25	3.38	4.38	3.14	Second	0
233	Control	t2	2.95	3	3.38	2.88	3	2.29	Second	0
233	Control	t1	3.13	2.88	3.5	3.25	3.12	2.57	Second	0
268	Tretated	t2	4.13	4	4.5	3.5	4.5	4.14	Second	7
268	Tretated	t1	3.74	3.75	3.88	3	4.62	3.43	Second	7
273	Control	t1	3.21	3	3.62	2.62	3.75	3.14	Second	0
273	Control	t2	3.56	3	4.25	3	4.25	3.43	Second	0
274	Control	t1	3.23	3.5	3.75	2.5	3.12	3.14	Second	0
274	Control	t2	3.23	3.5	3.75	2.62	3.38	2.71	Second	0
279	Control	t2	2.49	3.25	3	2.25	2.75	1.29	Second	0
279	Control	t1	2.54	3	2.88	2.25	2.75	2	Second	0
283	Tretated	t2	3.72	4.5	4	3.62	3.38	3	Second	9
283	Tretated	t1	3.03	3.5	3.88	2.25	2.88	2.43	Second	9
284	Tretated	t1	3.62	3	3.5	3.75	4	4	Second	4
284	Tretated	t2	3.64	3	3.62	3.62	4	4.14	Second	4
285	Control	t1	3.38	1.88	3.75	3.75	4.62	3	Second	0
285	Control	t2	3.18	2.12	3.62	3.25	4.38	2.43	Second	0
286	Tretated	t2	4.05	3.5	3.75	5	5	3	Second	4
286	Tretated	t1	3.69	3.12	3.5	4.38	4.88	2.43	Second	4
288	Control	t2	3.18	3.38	3.12	2.88	3.25	3.29	Second	0
288	Control	t1	3	3.12	3.25	3	3.12	2.43	Second	0
289	Control	t1	3.49	4.25	3.88	3.5	2.75	2.86	Second	0
289	Control	t2	3.31	4.25	3.75	3.12	2.75	2.14	Second	0
290	Control	t1	2.82	3	2.88	2.75	2.62	2.71	Second	0
290	Control	t2	2.69	2.75	3	2.62	2.88	2.29	Second	0
291	Control	t1	3.77	2.88	4.5	3.75	4	3.43	Second	0
291	Control	t2	3.9	2.88	4.62	4.38	4.38	2.86	Second	0
294	Control	t1	3.56	2.75	4.25	3.88	3.75	3.14	Second	0
294	Control	t2	2.85	2.62	3.62	3	2.62	2.43	Second	0
296	Tretated	t2	3.15	3.12	2.62	3.75	4.5	1.86	Second	7
296	Tretated	t1	2.46	3	1.88	2.25	3.38	2.14	Second	7
297	Tretated	t2	3.62	3.12	3.38	3.12	5	3.71	Second	8
297	Tretated	t1	3.15	2.12	2.88	2.25	5	3.86	Second	8
298	Control	t1	3.18	2.75	3.5	3.62	3.62	2	Second	0
298	Control	t2	3.26	2.38	3	3.25	3.62	4	Second	0
299	Tretated	t1	2.44	2.5	3.12	1.38	2.62	2.43	Second	4
299	Tretated	t2	2.69	1.88	3.62	2	3	2.71	Second	4
303	Control	t2	3.23	2	3.88	2.25	4.38	3.71	Second	0
303	Control	t1	2.95	2.25	3.5	2.75	3.38	2.86	Second	0
305	Control	t2	3	3.38	3.75	2.62	3	2	Second	0
305	Control	t1	2.54	3.38	3.12	2.25	2.25	1.71	Second	0
307	Tretated	t1	3.77	3.5	4	3.88	4.38	3	Second	8
307	Tretated	t2	3.67	3.38	4.25	3.62	3.62	3.43	Second	8
308	Tretated	t1	3.08	3.25	3.62	2.5	4.12	1.86	Second	4
308	Tretated	t2	3.15	3.62	3.75	2.75	2.5	3	Second	4
309	Tretated	t2	3.92	4.5	4.75	4.25	3.5	2.43	Second	6
309	Tretated	t1	3.33	3.75	3.5	3.88	3.38	2	Second	6
310	Control	t2	2.64	1.75	3.12	2.75	3.75	2	Second	0
310	Control	t1	2.54	1.75	3	2.62	2.88	2.14	Second	0
311	Tretated	t1	3.95	3	4.5	3.62	4.5	4.29	Second	9
311	Tretated	t2	4.13	4	4.75	3.12	4.62	4.14	Second	9
312	Control	t1	3.31	3.62	3.5	2.62	4	2.71	Second	0
312	Control	t2	3.54	4	4	1.88	4.38	3.43	Second	0
313	Control	t1	4.03	4.38	3.25	3.88	5	3.57	Second	0
313	Control	t2	3.85	3.12	3.62	4.25	5	3.29	Second	0
314	Tretated	t2	3.92	3.88	3.88	3.62	4.38	3.86	Second	9
314	Tretated	t1	3.36	3.5	3.12	3.38	3.5	3.29	Second	9
317	Tretated	t2	3.77	4	4.5	4	3.5	2.57	Second	9
317	Tretated	t1	3.72	3.88	4.12	3.88	3.62	2.86	Second	9
318	Control	t1	3.74	2.62	3.88	4.5	4.38	3.57	Second	0
318	Control	t2	3.77	2.38	3.5	4.5	4.62	4	Second	0
319	Tretated	t1	3.18	4.38	3	2.88	2.62	3	Second	8
319	Tretated	t2	3.54	4.62	3.75	3	3	3.14	Second	8
320	Control	t2	2.87	2.38	3.5	3.25	3.38	1.71	Second	0
320	Control	t1	3	2.62	3.62	2.88	3.38	2.29	Second	0
322	Control	t2	3.9	4	4.5	3.38	4.38	3	Second	0
322	Control	t1	4.28	4.25	5	3.75	4.62	3.71	Second	0
323	Control	t1	2.69	3.12	3.25	2.62	2.25	1.71	Second	0
323	Control	t2	2.74	3.25	3	3.12	2.12	1.71	Second	0
325	Control	t1	2.69	2.38	2.75	2.5	3.62	2.14	Second	0
325	Control	t2	2.51	2.38	2.75	2	3.38	2.14	Second	0
327	Control	t2	4.13	3.75	4.75	3.5	4.62	3.86	Second	0
327	Control	t1	4.18	3.75	4.38	3.88	4.5	4.29	Second	0
330	Control	t2	3.44	2	3.25	4.12	4.25	3.71	Second	0
330	Control	t1	3.41	2.88	3.12	3.62	4	3.57	Second	0
331	Tretated	t1	4.56	4.5	5	3.88	4.88	4.57	Second	7
331	Tretated	t2	4.51	4.75	4.62	4.12	4.38	4.71	Second	7
332	Control	t1	3.28	2.75	3.62	2.25	4.25	3.71	Second	0
332	Control	t2	3.41	2.25	3.88	3.88	3.75	3.43	Second	0
333	Tretated	t1	3.13	4.25	4.12	2.12	2.88	2.29	Second	5
333	Tretated	t2	3.38	4.25	3.88	2.88	3.12	2.57	Second	5
334	Tretated	t2	3.38	3.38	3	3.5	4.12	2.86	Second	6
334	Tretated	t1	2.87	3	2.75	2.88	3	2.57	Second	6
335	Control	t2	3.36	3.5	4.12	2.5	3.38	3.14	Second	0
335	Control	t1	3.56	3.62	4	3	3.5	3.43	Second	0
336	Control	t1	2.72	1.88	3.38	2.38	3.5	2.57	Second	0
336	Control	t2	2.72	1.88	3.25	2.75	3.25	2.43	Second	0
338	Tretated	t1	3.41	2.5	4.5	3.38	4.25	2.29	Second	5
338	Tretated	t2	2.87	2.88	4	1.5	3.12	2.71	Second	5
339	Tretated	t2	2.72	2.38	2.5	3.62	3.12	2.14	Second	8
339	Tretated	t1	2.69	3.25	2.62	2.62	3.25	1.71	Second	8
340	Control	t2	4.21	3.38	4.38	4.88	4.38	4	Second	0
340	Control	t1	3.67	3.25	3.62	4.5	3.5	3.43	Second	0
341	Tretated	t1	2.97	3	3.25	2.88	2.75	3.14	Second	8
341	Tretated	t2	3.1	3.25	2.75	3.12	3.25	3.29	Second	8
342	Tretated	t1	3.64	3.38	3.75	4.25	3.5	3.14	Second	7
342	Tretated	t2	3.72	3	3.75	4.25	3.88	3.57	Second	7
343	Control	t2	3.59	2.25	4.25	4.12	4.12	3.14	Second	0
343	Control	t1	4.05	4.38	4.5	4.12	4.75	2.43	Second	0
344	Control	t2	3.13	3.5	2.75	3.38	3.38	2.57	Second	0
344	Control	t1	3.28	3.38	2.88	3.38	4	2.86	Second	0
345	Control	t1	3.79	4.5	3.62	3.75	3.88	3	Second	0
345	Control	t2	4.15	4.5	4.5	4.5	3.75	3.29	Second	0
347	Control	t1	3.23	3.25	3.25	4.25	3	2.29	Second	0
347	Control	t2	3.38	3.5	3.38	3.88	3.5	2.57	Second	0
348	Tretated	t1	4.05	4.5	4.5	3.5	4.75	3.14	Second	7
348	Tretated	t2	4.15	4.12	4.12	3.62	4.75	4.29	Second	7
349	Control	t1	2.95	2.75	2.5	3.12	3.88	2.57	Second	0
349	Control	t2	2.67	2.88	2.12	2.62	3.38	2.43	Second	0
10	Tretated	t1	3.87	3.25	3.88	4	4.75	3.57	Thirs	5
10	Tretated	t2	4.08	3.88	4.38	3.75	4.88	3.57	Thirs	5
153	Tretated	t1	3.74	4.25	4	4.38	2.75	3.14	Thirs	4
153	Tretated	t2	3.44	4.25	3.38	3.62	2.62	3.29	Thirs	4
355	Tretated	t1	2.97	2.38	3.88	2.38	3	3.14	Thirs	10
355	Tretated	t2	3.44	2.62	4.38	3.25	3.25	3.71	Thirs	10
356	Tretated	t2	3.79	3	4.5	4.88	3.75	2.86	Thirs	7
356	Tretated	t1	3.31	2.5	3.88	5	3	2.14	Thirs	7
359	Tretated	t1	3.21	2.75	2.38	4	4.5	2.43	Thirs	7
359	Tretated	t2	3.18	2.88	2.88	3.38	3.88	2.86	Thirs	7
360	Tretated	t1	2.85	3.38	1.88	2.75	3.5	2.57	Thirs	10
360	Tretated	t2	2.87	3.62	1.88	2.75	3.38	2.86	Thirs	10
361	Tretated	t1	4.23	3.88	5	4.38	4.88	2.86	Thirs	10
361	Tretated	t2	4.15	4.12	5	4	4.25	3.29	Thirs	10
362	Tretated	t2	4.05	3.88	4	4	4.12	4.43	Thirs	9
362	Tretated	t1	3.85	3.62	3.38	4	4.12	4.14	Thirs	9
364	Tretated	t1	3	2.88	3	3.5	3.25	2.43	Thirs	11
364	Tretated	t2	4.13	3.75	3.5	4.62	4.88	4	Thirs	11
368	Tretated	t1	2.69	3.25	2.5	2.38	2.62	2.57	Thirs	9
368	Tretated	t2	2.62	2.62	2.38	2.75	2.62	2.57	Thirs	9
369	Tretated	t1	2.13	3	2.25	1.88	2	1.57	Thirs	8
369	Tretated	t2	2.92	3.88	2.38	2.38	3.75	2.43	Thirs	8
370	Tretated	t2	4.18	4.62	4.75	3.12	4.12	4.14	Thirs	6
370	Tretated	t1	4.15	4.62	4.38	3.25	4	4.57	Thirs	6
373	Tretated	t2	3.31	2.88	3.75	2.75	4	3	Thirs	7
373	Tretated	t1	3.38	2.25	3.75	4.12	3.88	2.86	Thirs	7
377	Tretated	t2	3.92	3.5	4.25	4.5	4.25	2.86	Thirs	9
377	Tretated	t1	3.79	3.62	4.25	4.5	4	2.29	Thirs	9
378	Tretated	t1	3.41	2.75	3	3.5	4.75	2.86	Thirs	5
378	Tretated	t2	3.59	3.38	2.62	3.62	4.88	3.57	Thirs	5
379	Tretated	t1	2.95	1.88	2.75	4.12	4.25	1.86	Thirs	6
379	Tretated	t2	3.23	2.38	3.12	3.62	4.88	2.14	Thirs	6
385	Tretated	t2	2.85	2.5	3.38	2.12	3.75	2.43	Thirs	5
385	Tretated	t1	2.56	2.12	3	2.25	3.25	2.29	Thirs	5
387	Tretated	t2	3.64	3.5	4	3.88	3.75	2.86	Thirs	7
387	Tretated	t1	3.38	3.25	3.88	3.62	4	2.14	Thirs	7
388	Tretated	t1	3.54	3.5	4.25	2.75	4.12	3.14	Thirs	5
388	Tretated	t2	3.51	3.5	3.88	3.38	3.62	3.29	Thirs	5
390	Control	t1	3.54	3.62	4.62	2.75	2.75	3.71	Thirs	0
390	Control	t2	3.74	3.75	4.88	3.38	3.25	3.43	Thirs	0
391	Control	t2	3.31	3.25	3.88	3	3	3.14	Thirs	0
391	Control	t1	3.33	3.38	4.12	3	3.12	3	Thirs	0
392	Control	t2	3.56	3	4.12	3.38	4.25	3.14	Thirs	0
392	Control	t1	3.41	3.38	4.38	2.75	3.38	3	Thirs	0
394	Control	t1	3.08	2.88	3.12	3.5	3	2.57	Thirs	0
394	Control	t2	3.36	3	3.62	3.75	3.62	2.71	Thirs	0
395	Control	t1	3	4.25	2.62	3.88	1.38	2.57	Thirs	0
395	Control	t2	3	4.38	2.5	4	1.62	2.43	Thirs	0
396	Control	t2	2.41	3	2.25	1.88	2.75	2.14	Thirs	0
396	Control	t1	2.26	3	2.38	1.5	2.12	2.14	Thirs	0
397	Control	t2	3.74	4.12	4	4	3.75	2.71	Thirs	0
397	Control	t1	4.36	4.88	4.62	4.25	4.25	3.71	Thirs	0
398	Control	t2	4.38	3.38	4.75	5	4.88	3.71	Thirs	0
398	Control	t1	4.26	3.62	4.62	4.62	4.5	3.57	Thirs	0
399	Control	t1	3.62	4.12	4.38	3.5	2.75	2.71	Thirs	0
399	Control	t2	3.85	4.5	4.12	4	2.88	3.43	Thirs	0
400	Tretated	t1	2	2	2.25	1.25	2.38	2	Thirs	7
400	Tretated	t2	2.67	2.75	2.62	2	2.75	3.14	Thirs	7
401	Control	t2	2.85	2.88	3.5	3	2.12	2.29	Thirs	0
401	Control	t1	2.95	3.25	3.62	2.88	2.25	2.43	Thirs	0
402	Control	t2	3	2.5	3.5	2.25	3.88	2.86	Thirs	0
402	Control	t1	3.13	2.62	3.75	2.38	3.75	3.14	Thirs	0
403	Control	t1	2.79	3	3	2.38	3	2.43	Thirs	0
403	Control	t2	2.62	3.12	2.12	2.5	2.62	2.57	Thirs	0
404	Control	t1	2.54	3	1.5	2.88	2.88	2.57	Thirs	0
404	Control	t2	2.18	2.62	1.38	2.12	2.38	2.57	Thirs	0
405	Control	t2	3.74	2	4.62	3.75	4.38	3.86	Thirs	0
405	Control	t1	4.28	3.38	4.75	4.38	4.75	4	Thirs	0
406	Control	t2	3.72	3.88	4.12	3.38	3.88	3.29	Thirs	0
406	Control	t1	3.79	4.12	3.88	3.62	3.75	3.57	Thirs	0
409	Control	t1	3.46	3.5	4	3.12	3.5	3.14	Thirs	0
409	Control	t2	3.23	3.5	3.5	3.25	2.88	3	Thirs	0
410	Control	t1	3.38	3.25	4.5	3.38	3.12	2.43	Thirs	0
410	Control	t2	3.26	3.12	4	3.75	3.25	2	Thirs	0
411	Control	t2	2.74	2.62	4.62	3	1.25	1.71	Thirs	0
411	Control	t1	3.38	2.88	4.75	3.25	3.25	2.43	Thirs	0
412	Control	t2	3.15	3.75	3.38	1.75	3.62	3.29	Thirs	0
412	Control	t1	2.82	3.38	2.62	1.88	3.25	3	Thirs	0
415	Control	t2	2.13	2.25	2.88	1.75	1.88	1.71	Thirs	0
415	Control	t1	2.1	2.38	3	1.25	1.5	2.14	Thirs	0
416	Control	t1	2.79	3.25	2.5	2.5	3.12	2.57	Thirs	0
416	Control	t2	2.82	3.12	2.88	2.38	2.88	3	Thirs	0
417	Control	t1	3.03	2.62	2.5	3.5	4.25	2.29	Thirs	0
417	Control	t2	2.9	2.25	2.62	3.5	3.75	2.71	Thirs	0
420	Control	t1	2.74	2.75	2.5	2.88	3.12	2.57	Thirs	0
420	Control	t2	2.67	3.12	2.38	2.5	3	2.29	Thirs	0
421	Control	t2	3.28	2.88	3.25	3.5	4	2.86	Thirs	0
421	Control	t1	3.13	2.62	3	3.5	3.88	2.86	Thirs	0
424	Control	t1	3.31	2.5	4	2.75	4.38	3	Thirs	0
424	Control	t2	3.56	2.62	4.5	2.75	4.88	3.14	Thirs	0
425	Control	t1	3.44	3.62	4	3.12	3.38	3	Thirs	0
425	Control	t2	3.62	3.88	4	3	3.38	3.71	Thirs	0
426	Control	t1	3.08	3.25	3	2.88	3.25	2.86	Thirs	0
426	Control	t2	3.54	3.38	4	3.62	3.38	3.29	Thirs	0
427	Control	t2	2.97	4.12	3	2.62	1.88	3.29	Thirs	0
427	Control	t1	3	3.38	3.12	3.25	2.5	2.43	Thirs	0
428	Control	t1	3.23	3	3.75	2.62	3.12	3.57	Thirs	0
428	Control	t2	3.46	3	4.5	2.38	3.12	4.14	Thirs	0
429	Control	t1	3.33	3.75	3	3.12	3.25	3.43	Thirs	0
429	Control	t2	2.69	3.12	2.75	2.25	2.62	2.86	Thirs	0
430	Control	t1	2.77	3.38	3	2.12	2.75	2.29	Thirs	0
430	Control	t2	3.18	3.75	3.38	2.75	2.62	3.14	Thirs	0
435	Control	t2	3.92	3.75	4.5	4	4.25	3.14	Thirs	0
435	Control	t1	3.64	4.25	3.38	2.88	4.25	3.43	Thirs	0
436	Control	t2	3.49	3.5	3.5	4.25	3.62	2.57	Thirs	0
436	Control	t1	3.64	3.38	4	4.25	3.5	3	Thirs	0
438	Control	t2	3.1	2.5	3.25	3.5	3.88	2.29	Thirs	0
438	Control	t1	3.08	2.25	3.38	2.75	4.25	2.57	Thirs	0
439	Control	t1	3	3	4.12	2.38	3.5	1.57	Thirs	0
439	Control	t2	3.23	3.12	4.38	3	3.75	1.57	Thirs	0
440	Control	t1	3.23	4.62	3.62	2.12	2.75	2.71	Thirs	0
440	Control	t2	3.26	4.12	4	2.38	3.25	2.43	Thirs	0
441	Control	t2	3.51	4.25	3.5	4.38	2	3.14	Thirs	0
441	Control	t1	3.36	3.75	2.88	4.25	2.38	3.29	Thirs	0
442	Control	t2	3.92	3	4.62	3.88	4.88	3.14	Thirs	0
442	Control	t1	3.79	3.25	4.62	3.75	4.25	2.86	Thirs	0
443	Control	t1	4.08	3.5	4.75	3.5	4.38	4.29	Thirs	0
443	Control	t2	3.85	2.5	4.5	3.88	4.5	4	Thirs	0
444	Control	t1	3.03	3.12	4.12	2.38	2.38	2.86	Thirs	0
444	Control	t2	3.08	3	3.75	3	2.62	2.71	Thirs	0
445	Control	t2	3.38	3.88	2.88	3	3.88	3.43	Thirs	0
445	Control	t1	3.97	4.75	3.62	3.25	4.5	3.86	Thirs	0
446	Control	t2	3.13	3.88	2.88	3.25	2.88	2.86	Thirs	0
446	Control	t1	2.59	2.25	2.75	2.75	3.12	2	Thirs	0
448	Control	t1	3.41	2.75	4.12	4	3.88	2.29	Thirs	0
448	Control	t2	3.49	2.5	4.12	3.88	3.5	3.29	Thirs	0
449	Control	t1	3.59	3.38	4	4.12	3.38	2.86	Thirs	0
449	Control	t2	4.1	3.62	4.12	4.62	4.5	3.57	Thirs	0
450	Control	t2	3.13	3	3.38	2.5	3.88	2.86	Thirs	0
450	Control	t1	3.49	3.12	3.75	2.75	4.62	3.29	Thirs	0
451	Control	t2	3.31	2.75	3.62	2.62	4.12	3.57	Thirs	0
451	Control	t1	3.1	3	3.25	2.75	3.38	3.14	Thirs	0
454	Control	t2	3.44	2.88	3.88	3.88	4.5	1.86	Thirs	0
454	Control	t1	3.72	3.12	3.38	4.75	4.38	3	Thirs	0
455	Control	t1	3.85	4.38	4.75	2.75	3.5	3.57	Thirs	0
455	Control	t2	3.62	3.5	4.75	3	3.62	2.86	Thirs	0
456	Control	t1	3.85	4	3.25	4.5	4.38	3.29	Thirs	0
456	Control	t2	3.67	3.75	2.88	4.38	4.75	2.71	Thirs	0
457	Control	t2	4.85	4.88	5	4.75	4.75	4.86	Thirs	0
457	Control	t1	4.38	4.62	4.88	4.12	3.88	4.29	Thirs	0
458	Control	t2	3.38	2.75	4.12	4	4.12	2	Thirs	0
458	Control	t1	3.33	2.62	3.38	4.88	4.25	1.43	Thirs	0
459	Control	t1	3.97	3.5	4.25	4.5	4.5	3.14	Thirs	0
459	Control	t2	3.67	3.5	3.75	3.38	4.25	3.29	Thirs	0
460	Control	t1	3.56	3.12	4.38	3.12	3.88	3.43	Thirs	0
460	Control	t2	3.64	3.12	4.5	3.12	4.38	3.14	Thirs	0
461	Control	t2	3.95	3.75	3.38	3.62	4.88	4.14	Thirs	0
461	Control	t1	3.54	3.12	3.38	2.88	5	3.57	Thirs	0
462	Control	t2	4.36	4.75	4.75	4.75	3.38	4	Thirs	0
462	Control	t1	4.51	4.25	4.75	4.62	4.5	4.29	Thirs	0
463	Control	t1	3.21	3.38	3	3.75	3.5	2.57	Thirs	0
463	Control	t2	3.33	4.25	3.12	3.75	3.75	1.86	Thirs	0
464	Control	t1	2.28	2.38	2.38	2.25	2.12	2.14	Thirs	0
464	Control	t2	2.46	2.62	3	2	2.38	2.14	Thirs	0
465	Control	t2	3.1	2.75	3.88	2.75	2.88	3.14	Thirs	0
465	Control	t1	3.44	3.5	4	2.88	3.38	3.43	Thirs	0
466	Control	t2	3.67	3.38	3.75	4.38	3.88	2.86	Thirs	0
466	Control	t1	3.36	3.12	3.25	3.75	3.62	3	Thirs	0
467	Control	t2	2.69	2.88	3.12	2.12	2.5	3	Thirs	0
467	Control	t1	2.36	3	2.5	2	2.38	2.29	Thirs	0
468	Control	t1	2.13	2.62	2	2.62	1.12	2.29	Thirs	0
468	Control	t2	2.31	2.62	2.12	2.12	2.62	2.14	Thirs	0
469	Control	t1	3.87	4.62	4.62	3.12	3.12	3.43	Thirs	0
469	Control	t2	3.97	4.62	4.75	3.25	3.62	3.29	Thirs	0
470	Control	t1	3.9	4.38	4.75	2.75	4.38	3.29	Thirs	0
470	Control	t2	3.69	4	4.12	3.12	4.12	3.14	Thirs	0
471	Control	t2	2.51	2.5	3	2.5	2.5	1.86	Thirs	0
471	Control	t1	2.62	3.25	2.62	2.25	2.62	2.29	Thirs	0
474	Control	t1	3.67	3.75	3.62	3	3.75	4	Thirs	0
474	Control	t2	3.64	3.62	3.88	3.38	4	3.29	Thirs	0
476	Control	t1	4.1	3.25	5	4.12	4.88	3.14	Thirs	0
476	Control	t2	4.28	2.88	5	4.88	4.88	3.71	Thirs	0
477	Control	t1	2.59	1.88	3.62	2.25	2.5	2.43	Thirs	0
477	Control	t2	3.36	1.5	4.38	3.75	3.62	3.43	Thirs	0
479	Control	t2	3.08	3.38	3.38	2.88	2.75	2.86	Thirs	0
479	Control	t1	3.1	3.12	3.75	3.12	2.62	2.86	Thirs	0
480	Control	t1	3.72	3.75	4.12	4.5	3.25	3	Thirs	0
480	Control	t2	3.95	4.62	4	4.5	3.12	3.29	Thirs	0
481	Control	t1	3.38	3.5	4.5	2.5	2.88	3.29	Thirs	0
481	Control	t2	3.28	3.75	4.25	2.38	2.75	3.29	Thirs	0
484	Control	t1	3.69	4.12	4.75	4.38	2.12	2.71	Thirs	0
484	Control	t2	3.62	4.38	4.75	3.75	2.25	2.57	Thirs	0

## Sheet: SCS
ID	Group	time	Allitem_SCS	kind_SCS	jud_SCS	hum_SCS	isol_SCS	mind_SCS	over_SCS	Cohort	Number_classes_attended
2	Control	t1	1.88	2.2	1.6	2.75	1.25	2.5	1	First	0
2	Control	t2	2.46	2.4	2	3	2.5	2.75	2.25	First	0
5	Control	t2	2.12	2.2	2	2.5	1.5	2.5	2	First	0
5	Control	t1	1.88	2.2	2.2	2	1.25	1.75	1.75	First	0
7	Control	t2	2.42	3.6	2.2	2.25	1.25	2.75	2.25	First	0
7	Control	t1	2.46	2.2	1.8	2.75	3.5	2.5	2.25	First	0
8	Control	t2	3.81	2.8	3.6	3.5	4.5	4	4.75	First	0
8	Control	t1	3.27	2.8	3	3.25	4	3.25	3.5	First	0
9	Control	t1	2.81	2.2	2.2	3.5	3.5	3.5	2.25	First	0
9	Control	t2	1.69	2	1	2.5	1.5	1.5	1.75	First	0
11	Control	t2	2.08	2.4	2	2	2	2	2	First	0
11	Control	t1	2.12	2.2	1.8	1.75	2	2.5	2.5	First	0
16	Tretated	t2	3.08	2.8	2.8	3.5	3.75	3.25	2.5	First	4
16	Tretated	t1	2.62	2.4	3.2	2.75	2.75	2.25	2.25	First	4
21	Tretated	t2	2.31	2.2	1.4	3.5	1.5	3.5	2	First	9
21	Tretated	t1	2.35	2.8	2.2	2.75	1.75	3	1.5	First	9
23	Control	t1	1.92	2	2.8	1.25	1.5	1.75	2	First	0
23	Control	t2	2.42	2.2	4	1.5	2.25	2	2.25	First	0
25	Control	t2	3.46	2.8	3.8	3.25	4	3.25	3.75	First	0
25	Control	t1	3.35	3	3.4	3.5	3.5	3.5	3.25	First	0
26	Control	t1	3.35	2.8	3.8	3	4	3	3.5	First	0
26	Control	t2	4.12	3.4	5	3.25	5	3.75	4.25	First	0
27	Tretated	t1	3.85	3.8	4	3.25	4.75	3.25	4	First	10
27	Tretated	t2	4	3.8	4.6	2.75	4.5	4.25	4	First	10
28	Control	t1	3.88	3	3.2	5	4.25	4.25	4	First	0
28	Control	t2	3.58	3	3.6	4.25	4	3.5	3.25	First	0
32	Tretated	t2	3.54	3.4	3.8	3.5	3.5	3.5	3.5	First	10
32	Tretated	t1	3.46	3.6	3.2	3.5	4	3	3.5	First	10
34	Tretated	t1	1.65	2	1.8	2	1.5	1.5	1	First	8
34	Tretated	t2	2.38	2.4	2.2	2.25	3	2.5	2	First	8
38	Tretated	t1	3.77	3	3.6	3.75	4.75	4	3.75	First	7
38	Tretated	t2	4.15	3.2	4.6	4.5	5	3.5	4.25	First	7
41	Control	t1	1.81	2.6	1.4	1.25	3.25	1	1.25	First	0
41	Control	t2	2.35	2	2.4	1.75	2.25	2.25	3.5	First	0
43	Tretated	t1	2.15	2	1.6	1.5	3.25	2.5	2.25	First	10
43	Tretated	t2	3.15	2.4	3.4	3	4.25	2.25	3.75	First	10
44	Control	t1	2.69	3	2.8	3.25	2	2.5	2.5	First	0
44	Control	t2	2.65	3	3	3	2.25	2.75	1.75	First	0
48	Control	t1	2.58	2.4	2.6	2	3.25	2.25	3	First	0
48	Control	t2	1.69	2.2	1.4	1.25	1.5	2.25	1.5	First	0
50	Tretated	t1	2.77	2.8	3.8	2.75	2.75	2	2.25	First	11
50	Tretated	t2	3.58	3.6	4.8	2.5	4	3	3.25	First	11
51	Control	t1	3.15	2.8	3.2	2.75	4.25	2.5	3.5	First	0
51	Control	t2	3.35	2.6	4	3.25	4.5	2.5	3.25	First	0
52	Control	t2	2.54	2.2	1.8	2.5	3	2.75	3.25	First	0
52	Control	t1	3.15	2.8	3.2	2.25	4	3.5	3.25	First	0
53	Tretated	t1	3.73	3.4	4.2	3.5	4.25	3.25	3.75	First	9
53	Tretated	t2	3.46	3.4	4	4	3.75	3	2.5	First	9
54	Tretated	t1	4.42	4.2	4.8	3	5	5	4.5	First	11
54	Tretated	t2	4.23	4.2	5	3	5	4	4	First	11
55	Tretated	t1	3.08	2.8	3	1.75	4.25	3.75	3	First	8
55	Tretated	t2	3.65	4	4	2.5	4.25	3.75	3.25	First	8
56	Tretated	t2	4.58	3.6	5	4.25	5	5	4.75	First	11
56	Tretated	t1	4.04	3.4	4.6	3.25	4.5	4.25	4.25	First	11
57	Tretated	t1	3.12	3.6	3.2	4	2.5	3.25	2	First	11
57	Tretated	t2	3.62	3.8	3.8	4.5	3	4	2.5	First	11
58	Tretated	t1	2.92	2.8	2.8	2.25	3.75	2.75	3.25	First	9
58	Tretated	t2	2.58	2.4	2.8	2	3	2.5	2.75	First	9
61	Control	t1	2.73	2.4	3.2	2	2.75	2.75	3.25	First	0
61	Control	t2	2.54	2.4	2.6	2	2.5	2.5	3.25	First	0
63	Tretated	t1	3.46	2.8	4.8	2.75	2.75	3.5	4	First	11
63	Tretated	t2	4	4.2	4.2	3.75	4	3.75	4	First	11
65	Tretated	t1	3	2.8	3.4	3.75	3	2.5	2.5	First	9
65	Tretated	t2	3.38	3	3.8	4	3.25	3.75	2.5	First	9
66	Tretated	t1	3.65	4	2.6	4.5	3.5	4.25	3.25	First	9
66	Tretated	t2	3.38	3.2	3.4	3.5	3	3.5	3.75	First	9
68	Tretated	t1	3.42	2.8	3.6	3	4	4	3.25	First	8
68	Tretated	t2	3.12	2.4	3.8	2.75	4	3	2.75	First	8
69	Tretated	t1	2.38	2.4	2.2	2	2.25	3.25	2.25	First	9
69	Tretated	t2	1.69	2.2	1.6	1.5	1.5	2	1.25	First	9
70	Control	t2	3.35	2.8	4.2	2.75	4.25	2.5	3.5	First	0
70	Control	t1	3.42	3	4	2.75	4	3.25	3.5	First	0
71	Control	t1	2.73	2.8	2.2	3.5	3	3	2	First	0
71	Control	t2	2.65	3	2	3	2.25	3.75	2	First	0
72	Control	t1	3.35	2.6	3.8	3	4.5	3	3.25	First	0
72	Control	t2	3.58	2.8	3.6	3.75	4.5	3.25	3.75	First	0
74	Tretated	t1	3.69	3	4.6	3.25	4.25	2.75	4.25	First	5
74	Tretated	t2	3.38	3.8	3.6	2.75	3	3	4	First	5
75	Control	t2	1.85	2	2.4	1.5	1.25	2.25	1.5	First	0
75	Control	t1	1.77	2.2	1	1.75	1.25	3	1.5	First	0
77	Tretated	t1	3.81	3.4	3.8	4.25	5	3.5	3	First	11
77	Tretated	t2	3.62	2.8	4	3	4.25	3.75	4	First	11
78	Control	t2	1.77	2.4	2.4	1.25	1	2	1.25	First	0
78	Control	t1	2.54	2.4	3	1.75	3.5	2.25	2.25	First	0
79	Control	t2	3.81	2.8	4.2	4.5	4	3.75	3.75	First	0
79	Control	t1	3.31	2.8	3.8	3.25	3.75	3.75	2.5	First	0
80	Tretated	t2	2.92	3	2.6	3.25	3.5	2.75	2.5	First	10
80	Tretated	t1	2.73	2.4	2.4	2.75	3	2.75	3.25	First	10
82	Tretated	t1	3.23	2.6	3.4	3.25	4.5	2.5	3.25	First	9
82	Tretated	t2	3.31	2.8	3.4	3.5	3.75	3	3.5	First	9
84	Tretated	t2	4.12	3.6	4.2	5	4.25	4	3.75	First	10
84	Tretated	t1	3.69	3	4.4	2.5	4.25	4.5	3.5	First	10
85	Control	t2	4.38	3.8	5	4.25	4.75	3.75	4.75	First	0
85	Control	t1	4.42	3.8	4	5	4.75	4.75	4.5	First	0
86	Tretated	t2	2.77	2.4	2.6	3.25	3	2.5	3	First	8
86	Tretated	t1	3	2.8	3	3.25	3.5	2.5	3	First	8
89	Tretated	t1	3.96	3.8	3.2	4.5	4.5	3.75	4.25	First	11
89	Tretated	t2	4.12	3.2	3.8	4	4.75	4.5	4.75	First	11
90	Tretated	t2	3.38	3	3.4	3	4	3.25	3.75	First	10
90	Tretated	t1	3.15	3.2	3	3.5	3	3	3.25	First	10
91	Tretated	t1	2.88	2.4	3.4	2	3.75	2.75	3	First	11
91	Tretated	t2	2.31	2.2	2.8	2.25	2	2.5	2	First	11
92	Control	t1	2.85	2.2	2.8	2	5	2.5	2.75	First	0
92	Control	t2	2.85	2.4	3.4	1.25	4.5	2.5	3	First	0
93	Control	t1	3.08	3	3	3.25	3.25	2.75	3.25	First	0
93	Control	t2	3.12	2.6	3.4	4	3.75	2.5	2.5	First	0
96	Control	t2	3.81	3.8	4.6	3.25	4.5	3.5	3	First	0
96	Control	t1	3.65	4.2	3.4	3.5	5	3	2.75	First	0
100	Tretated	t1	2.81	2.6	3.6	3.25	2.75	2	2.5	First	11
100	Tretated	t2	3.46	3.6	4.4	3	3.75	2.25	3.5	First	11
101	Tretated	t1	2.23	2.6	2.6	2	1.75	2	2.25	First	6
101	Tretated	t2	2.65	2.6	3	2.25	2.75	2.5	2.75	First	6
102	Control	t1	2.73	2.4	3.2	2	2.75	2.5	3.5	First	0
102	Control	t2	2.58	2.2	2.8	2.25	3	2.5	2.75	First	0
103	Tretated	t1	3.15	2.6	3.2	3.25	3.5	3.25	3.25	First	11
103	Tretated	t2	2.88	2.2	3	3.25	3.25	2.75	3	First	11
104	Control	t1	2.54	2	3	2.25	2.75	2	3.25	First	0
104	Control	t2	1.73	1.8	3	1	1.5	1.25	1.5	First	0
105	Control	t1	3.35	3.6	4.8	2.25	2.75	4	2.25	First	0
105	Control	t2	3.19	4.2	4.8	2.5	2.25	3	1.75	First	0
106	Tretated	t1	4	3.2	4	5	4	4	4	First	9
106	Tretated	t2	4.12	3.4	5	5	4.25	2.75	4.25	First	9
107	Tretated	t1	2.92	3.2	3.2	3.25	2.5	3	2.25	First	9
107	Tretated	t2	3.19	3.2	3.6	2.75	3.75	3.25	2.5	First	9
109	Tretated	t2	2.81	2.6	3	2.5	3.5	2.5	2.75	First	10
109	Tretated	t1	2.46	2.4	2.6	2.5	3	2	2.25	First	10
110	Tretated	t1	2.46	2.4	2.6	2.5	2.25	2.25	2.75	First	2
110	Tretated	t2	2.62	2.4	3	2.75	2.5	2.25	2.75	First	2
111	Tretated	t1	2.92	2.8	1.6	4.25	2.5	3.5	3.25	First	10
111	Tretated	t2	3	2.6	2.6	3.5	3	3.25	3.25	First	10
114	Control	t1	2.5	2.4	2.8	2	3	2	2.75	First	0
114	Control	t2	3.81	3.2	4.2	4	3.75	4	3.75	First	0
116	Control	t2	3.35	2.6	3.8	2.5	4.25	3	4	First	0
116	Control	t1	3.81	3.6	4	4.25	3.25	3.75	4	First	0
117	Control	t1	3.35	3	4.2	2.5	4.25	2.75	3.25	First	0
117	Control	t2	3.38	3.4	3.8	2.5	4.5	2.5	3.5	First	0
118	Tretated	t1	1.73	2	1	2.25	2	2	1.25	First	4
118	Tretated	t2	2.12	2.4	1.8	2	2.5	2	2	First	4
119	Control	t1	2.31	2.2	2.8	1.75	3.25	2	1.75	First	0
119	Control	t2	2.42	2.4	2.6	2.25	2.5	2.25	2.5	First	0
120	Tretated	t1	2.65	2	3.2	2.25	3	2	3.5	First	4
120	Tretated	t2	3.62	3	4.2	3.25	4.5	2.75	4	First	4
122	Tretated	t1	1.81	2.2	1.2	2	1.75	2.25	1.5	First	8
122	Tretated	t2	1.92	2.2	1.6	2	1.75	2.5	1.5	First	8
123	Control	t1	2.42	2.6	2.6	2.25	2.75	2	2.25	First	0
123	Control	t2	3.69	3.2	3.6	3.75	4	4.5	3.25	First	0
125	Tretated	t1	2.85	2.4	3.4	3.5	2.75	2.25	2.75	First	11
125	Tretated	t2	3.19	3	3.6	3.75	3	2.75	3	First	11
126	Tretated	t1	2.88	2.2	2.8	2.75	3.75	3	3	First	3
126	Tretated	t2	2.81	2.2	3	2.75	3.25	2.5	3.25	First	3
128	Control	t2	2.96	2.6	3	3.25	3	3	3	First	0
128	Control	t1	3.46	3.4	2.8	3.5	4	3.75	3.5	First	0
131	Control	t1	2.69	2.6	2.8	2.5	2.75	2.25	3.25	First	0
131	Control	t2	2.23	2.2	1.8	3	2.75	2.75	1	First	0
133	Control	t1	3.88	3.2	4.4	3.5	4.5	3.75	4	First	0
133	Control	t2	3.23	2.2	3.4	4	5	2.25	2.75	First	0
134	Control	t1	3.38	2.4	3.4	4.25	4.5	3.75	2.25	First	0
134	Control	t2	3.65	3	3.6	3.5	4.5	3.25	4.25	First	0
135	Control	t2	2.46	2.4	1.6	3	2.25	3.25	2.5	First	0
135	Control	t1	3.58	2.4	3.6	4	4.25	4.25	3.25	First	0
137	Control	t1	3.12	2.8	3.8	3.25	3	3	2.75	First	0
137	Control	t2	2.77	2.4	3	2.5	3.25	2.5	3	First	0
139	Control	t2	3.58	3.4	3.2	4	4.5	3.25	3.25	First	0
139	Control	t1	2.77	2.4	2.8	2.25	3.75	2.25	3.25	First	0
140	Control	t2	3.42	3	3.8	3.25	3.75	3.25	3.5	First	0
140	Control	t1	2.88	1.8	3	3.25	4.5	2.25	2.75	First	0
141	Tretated	t2	3.96	4	4.4	4	3.5	3.75	4	First	9
141	Tretated	t1	3.81	3.6	3.6	3.75	4	4	4	First	9
142	Control	t1	3.38	3	3.8	3.25	3.75	3	3.5	First	0
142	Control	t2	3.35	2.4	3.6	2.75	4.5	3	4	First	0
143	Tretated	t2	2.88	2.6	2.6	4	2.5	3.5	2.25	First	1
143	Tretated	t1	3.65	3.2	4	2.5	4.75	4	3.5	First	1
145	Control	t2	2.65	2.2	2.8	2.25	3.75	2.25	2.75	First	0
145	Control	t1	2.42	2.6	1.8	1.75	4	2.5	2	First	0
146	Tretated	t2	2.88	3.2	2.2	2.75	3.25	3.5	2.5	First	3
146	Tretated	t1	2.77	2.4	3.4	2.25	3.5	2	3	First	3
147	Control	t1	3.15	3	3.2	2.75	3.75	3	3.25	First	0
147	Control	t2	3.12	3	3.6	2.5	4	2.75	2.75	First	0
148	Tretated	t2	1.92	1.8	2	1.75	1.25	1.75	3	First	9
148	Tretated	t1	1.42	1.8	1	1.25	1.75	1.25	1.5	First	9
149	Control	t1	3.42	3	4	3.5	4	2.75	3.25	First	0
149	Control	t2	2.96	2.4	2.4	3.75	3.5	3	3	First	0
151	Control	t1	3.58	3.8	3.8	2.75	3.75	3.75	3.5	First	0
151	Control	t2	2.27	2.4	2.2	2	2.25	2.5	2.25	First	0
152	Control	t1	2.58	2.6	2.6	1.75	3.25	2.5	2.75	First	0
152	Control	t2	3	2.6	3.4	3.5	3.75	2.5	2.25	First	0
154	Tretated	t2	3.23	2.8	3.6	2.75	3.75	3	3.5	First	8
154	Tretated	t1	3.38	3	3.8	2.5	4	3	4	First	8
155	Tretated	t1	3.62	3.4	3.2	3	4.25	4.25	3.75	First	8
155	Tretated	t2	3.31	2.8	3.2	3	4.25	3.25	3.5	First	8
156	Tretated	t1	3.69	3.4	3.6	2.5	5	3.5	4.25	First	8
156	Tretated	t2	3.92	3.4	4.6	3	5	3.75	3.75	First	8
157	Control	t1	3.35	2.8	3.6	3.75	3.75	3.5	2.75	First	0
157	Control	t2	3.77	3.8	4.2	3	4	3.5	4	First	0
158	Tretated	t1	2.19	2	1.6	2.5	3.25	2.25	1.75	First	9
158	Tretated	t2	3	2.2	3.2	3.25	3.75	2.75	3	First	9
159	Control	t1	3.69	3.4	4.2	3.25	4	3.25	4	First	0
159	Control	t2	2.62	2	2.8	1.75	3.5	3	2.75	First	0
160	Tretated	t1	1.38	1.8	1	1	1.25	1.5	1.75	First	5
160	Tretated	t2	2	2.8	1.4	2.5	1.75	1.75	1.75	First	5
161	Control	t1	1.73	1.8	1	2	1.75	2	2	First	0
161	Control	t2	1.92	1.8	2	1.75	2.25	2	1.75	First	0
164	Control	t1	2.12	2	2.2	1	2	2.25	3.25	First	0
164	Control	t2	1.92	2	1.4	1	1.75	1.5	4	First	0
165	Control	t2	2.38	2.8	1.8	2.5	2.25	3.25	1.75	First	0
165	Control	t1	1.81	1.8	2.4	1.25	2.25	1	2	First	0
169	Control	t1	2.35	2.8	1.6	2.75	2	3	2	First	0
169	Control	t2	3.15	2.6	2.6	3.75	3.5	3.25	3.5	First	0
170	Control	t1	3.19	2.6	3.2	4	2.75	3.25	3.5	First	0
170	Control	t2	3.46	2.6	2.6	4.25	4	3.5	4.25	First	0
171	Tretated	t1	4.31	4.2	5	4	5	4.5	3	First	9
171	Tretated	t2	2.92	2.8	3.2	2.75	3.75	2.75	2.25	First	9
172	Control	t2	3.27	2.8	3.6	3.25	4.75	2.25	3	First	0
172	Control	t1	3.15	2.6	2.4	3	4.75	2.75	3.75	First	0
175	Tretated	t1	3.08	3.4	3	3.75	3	2.75	2.5	First	4
175	Tretated	t2	3.31	3.4	3.2	3.75	4	3	2.5	First	4
176	Tretated	t1	2.54	2.4	2.8	2	3	2	3	First	8
176	Tretated	t2	1.96	2.4	1.8	2	2	2	1.5	First	8
177	Control	t1	3.23	2.2	3.6	3.25	4.75	2.75	3	First	0
177	Control	t2	2.92	2.6	3.2	2	3.25	3.25	3.25	First	0
178	Tretated	t1	3.31	3.2	3.4	2.75	4	3.25	3.25	First	10
178	Tretated	t2	3.69	3.4	4	3.75	4	3.25	3.75	First	10
179	Tretated	t1	2.69	2.8	3	2.75	2.5	2.5	2.5	First	1
179	Tretated	t2	3.12	3.8	3.6	2.5	3.5	2.25	2.75	First	1
180	Tretated	t1	2.12	2.2	2.6	1.25	3	1.25	2.25	First	9
180	Tretated	t2	2.54	2.2	3	2.25	3	2	2.75	First	9
181	Tretated	t1	3.46	3	3.6	2.5	4.75	3	4	First	9
181	Tretated	t2	3.27	2.6	3.8	2.25	4.5	3	3.5	First	9
182	Control	t1	3.23	2.8	3.6	2.75	4.25	2.75	3.25	First	0
182	Control	t2	2.69	2.6	3.6	2	3.25	2.25	2.25	First	0
183	Tretated	t2	2.62	2.6	2.2	2.25	3	3	2.75	First	6
183	Tretated	t1	2.62	2.6	2.4	3	2.25	3	2.5	First	6
185	Tretated	t1	4.62	4	5	5	4.75	4.75	4.25	First	11
185	Tretated	t2	4.73	4.2	5	5	4.5	4.75	5	First	11
186	Tretated	t1	2.81	2.6	2.8	3	3.5	2.25	2.75	First	10
186	Tretated	t2	3.38	2.2	3.6	3.75	4.25	3.25	3.5	First	10
187	Control	t1	2.88	2.4	3.8	2.25	3.25	2.25	3.25	First	0
187	Control	t2	2.54	2.8	2.2	2.25	2.75	2.75	2.5	First	0
190	Control	t2	3	2.4	3.6	2.25	4.25	2	3.5	First	0
190	Control	t1	2.35	2.4	2.2	2.5	2.25	2.75	2	First	0
192	Tretated	t1	2.77	3.4	3.6	2.5	2.5	2.25	2	First	9
192	Tretated	t2	3.15	3	3.6	3.25	3.25	3	2.75	First	9
193	Control	t2	2.35	2.4	2.2	2.5	2.75	2	2.25	First	0
193	Control	t1	2.62	2.2	3	2	3.5	1.75	3.25	First	0
194	Tretated	t2	3.35	3	3.6	3.75	3.75	3	3	First	9
194	Tretated	t1	3.23	3	3.4	3.75	3	2.5	3.75	First	9
195	Tretated	t2	2.92	2.8	2.6	3	3	3	3.25	First	2
195	Tretated	t1	3.27	3.2	3.4	2.5	4	3	3.5	First	2
196	Control	t1	2.58	3.2	2.6	2.5	2	3	2	First	0
196	Control	t2	3.62	3.4	2.6	3.75	4	4.5	3.75	First	0
197	Tretated	t2	3.08	2.4	3.4	2.75	3.75	3	3.25	First	10
197	Tretated	t1	3	2.4	3.2	2.5	3.5	3	3.5	First	10
199	Tretated	t2	3.38	2.8	3.4	3.5	4.25	3	3.5	First	5
199	Tretated	t1	3.23	2.8	3.6	2.75	4.5	2.75	3	First	5
200	Control	t2	4.04	3.4	4.6	3.5	5	3.5	4.25	First	0
200	Control	t1	3.77	3.6	3.4	3	4	4.75	4	First	0
203	Control	t1	3.46	3.4	2.8	3.75	4	3.75	3.25	First	0
203	Control	t2	4.04	3.6	4.8	2.25	4.25	4.75	4.5	First	0
204	Tretated	t2	1.92	2.2	1.6	2	2.25	2.25	1.25	First	7
204	Tretated	t1	2.38	2.6	2.4	2.75	2.25	2.75	1.5	First	7
205	Tretated	t1	2.88	2.4	2.8	2.25	4	2.75	3.25	First	7
205	Tretated	t2	3.38	2.8	3.6	3	4	3.5	3.5	First	7
206	Control	t1	4.12	3.2	4.6	2.5	4.75	5	4.75	First	0
206	Control	t2	2.35	2.4	1.6	2.5	2.5	2.5	2.75	First	0
209	Tretated	t1	3.08	3	3	2.75	3.25	3.25	3.25	First	7
209	Tretated	t2	3.08	3	3.6	2.75	3	3	3	First	7
213	Tretated	t2	2.27	2.4	1.6	2.5	2.5	2.75	2	First	3
213	Tretated	t1	2.54	2.4	2.6	2.75	2.5	2.5	2.5	First	3
214	Tretated	t1	2.73	2.2	2.2	3.25	3	3.5	2.5	First	9
214	Tretated	t2	4.04	3.8	3.6	4.5	4.5	4.5	3.5	First	9
215	Tretated	t1	2.35	2.4	2.4	2.5	3.25	2	1.5	First	10
215	Tretated	t2	2.27	2.4	2.4	2.25	2.5	2	2	First	10
216	Control	t1	3.62	2.6	3	4.5	4.75	3.75	3.5	First	0
216	Control	t2	3.85	3.4	4.2	2.75	5	3.75	4	First	0
219	Control	t1	4.42	4.2	5	3.5	4.5	4.75	4.5	First	0
219	Control	t2	2.81	2.4	3.4	2.25	3	2.5	3.25	First	0
221	Control	t1	2.65	2.2	3	2	3.5	2	3.25	First	0
221	Control	t2	3.81	3.2	4.2	3.75	4	3.75	4	First	0
223	Control	t1	3.92	3.6	4.4	3.5	4	4	4	First	0
223	Control	t2	3.27	2.8	4.2	1.75	4	3	3.75	First	0
224	Control	t1	3.12	2.6	3.2	2	4.5	2.5	4	First	0
224	Control	t2	3.54	3.6	4	2.75	4	3.25	3.5	First	0
226	Tretated	t1	2.23	2.2	1.4	3.25	1.5	3.25	2	First	5
226	Tretated	t2	2.58	2.4	2	4	1.5	3.25	2.5	First	5
227	Control	t2	1.85	2	1.6	2.25	1.75	1.75	1.75	First	0
227	Control	t1	4.19	3.4	5	4.25	4	4.25	4.25	First	0
229	Control	t1	1.65	2	1.8	1.5	1.75	1.75	1	First	0
229	Control	t2	2.54	2.2	2.4	2.75	3.25	2.75	2	First	0
230	Control	t1	2.62	1.6	3	2.5	4	3	1.75	First	0
230	Control	t2	3.27	3	3.8	3.25	3.25	3	3.25	First	0
231	Control	t1	3.62	3	3.6	4.25	3.25	4	3.75	First	0
231	Control	t2	3.65	2.8	3.8	4.5	3.75	4.25	3	First	0
235	Control	t2	1.62	1.6	1.2	2.25	1.75	2	1	First	0
235	Control	t1	3.46	2.8	3.6	4.25	4.25	3.25	2.75	First	0
238	Control	t1	2.42	2	3.2	2.75	2	2.25	2.25	First	0
238	Control	t2	3.54	2.8	3.8	4.5	4	3.25	3	First	0
239	Tretated	t1	3.65	3.6	4	2.5	4.75	3.5	3.5	First	9
239	Tretated	t2	4.12	4	4.4	3.5	4.5	4.5	3.75	First	9
242	Tretated	t1	2.35	2	2.4	1.75	3.5	2.25	2.25	First	11
242	Tretated	t2	2.04	1.8	1.6	2	3	2.25	1.75	First	11
243	Control	t1	3.65	2.8	3.4	4	4.75	3	4.25	First	0
243	Control	t2	2.77	2.6	2.8	3	2.5	2.75	3	First	0
245	Control	t1	4.15	3.8	4.6	3	4.75	4.25	4.5	First	0
245	Control	t2	3.35	3	4.4	3	2.5	3.25	3.75	First	0
246	Tretated	t1	2.54	2.2	2.6	2	3	2.5	3	First	3
246	Tretated	t2	2.69	2.4	3.2	2	3.25	2.25	3	First	3
248	Control	t1	3.73	3.2	4.2	3	3.75	4	4.25	First	0
248	Control	t2	3.27	3	4.2	3.25	4.25	2.25	2.5	First	0
249	Tretated	t1	4.23	3.8	4.4	5	4.75	3	4.5	First	11
249	Tretated	t2	3.15	1.8	4.2	2	4.75	1.75	4.5	First	11
250	Control	t2	3.77	3.2	3.8	3.5	4.25	4	4	First	0
250	Control	t1	2.58	2.6	1.4	2.75	3	3	3	First	0
251	Tretated	t1	3.35	2.8	4	2.75	4	2.5	4	First	9
251	Tretated	t2	3.58	3	4.4	3	4.25	2.75	4	First	9
254	Tretated	t1	4	3.4	4.6	3	4.25	4.75	4	First	7
254	Tretated	t2	3.42	2.2	3.2	3	3.75	4.75	4	First	7
255	Tretated	t1	3	2.6	4	3	3	2.5	2.75	First	1
255	Tretated	t2	2.54	1.8	3.2	1.5	4	1.75	3	First	1
257	Control	t2	2.38	2.2	2.4	2.25	2.25	3	2.25	First	0
257	Control	t1	2.38	2.6	2.6	2.25	2.75	2.25	1.75	First	0
258	Control	t1	3.15	3	4	2.5	3.5	3	2.75	First	0
258	Control	t2	2.42	2.2	2.6	2	2.75	2.25	2.75	First	0
259	Tretated	t2	2.04	2	1.8	1.5	3.25	2	1.75	First	4
259	Tretated	t1	2.88	2.8	2.8	2.25	3.75	2.75	3	First	4
261	Tretated	t2	2.15	2.4	2.6	2.25	1	2.25	2.25	First	9
261	Tretated	t1	1.92	2.4	1.6	2.25	2	1.5	1.75	First	9
263	Tretated	t2	4.15	3.4	3.4	5	4.75	5	3.75	First	11
263	Tretated	t1	3.81	2.8	2.6	5	4.75	5	3.25	First	11
264	Control	t1	2.92	2.6	2	4.25	3.25	3	2.75	First	0
264	Control	t2	2.58	2.2	1.6	3.25	2.25	3.75	2.75	First	0
265	Control	t2	3.35	2.8	4	3.25	4.25	2	3.75	First	0
265	Control	t1	3.31	3	4	2.75	4	2.5	3.5	First	0
267	Tretated	t2	3.73	3.2	4	3.25	4.5	3.5	4	First	9
267	Tretated	t1	3.08	2.6	3.8	2.5	4	2.75	2.75	First	9
270	Tretated	t2	2.88	2.4	3.6	2.25	3.75	2.5	2.75	First	8
270	Tretated	t1	2.65	2.4	2.2	2.5	3.25	2.75	3	First	8
272	Control	t1	3.54	2.8	3.8	3	4.25	4	3.5	First	0
272	Control	t2	3.62	3	3.8	3.75	4.25	3.5	3.5	First	0
1	Control	t1	3.54	3	3.4	3.25	4	4	3.75	Second	0
1	Control	t2	3.5	3	3.8	2.25	3.75	4.25	4	Second	0
3	Tretated	t1	2.96	2.6	3	2.75	3	3	3.5	Second	3
3	Tretated	t2	3	2.6	3.6	2.5	3.25	2.5	3.5	Second	3
4	Control	t1	3.65	2.8	3.8	4.75	3.75	4	3	Second	0
4	Control	t2	3.08	2.4	3.2	3.5	4.25	3.25	2	Second	0
17	Control	t1	2.73	1.4	2	4	4	3.5	2	Second	0
17	Control	t2	2.69	1.2	1.2	3.5	4.25	2.75	4	Second	0
18	Tretated	t2	3.73	3.4	3.6	3.75	4.75	3.5	3.5	Second	9
18	Tretated	t1	3.58	2.8	3.6	3.75	4.5	2.75	4.25	Second	9
24	Tretated	t2	3.38	2.8	3.2	3.25	4	3.25	4	Second	8
24	Tretated	t1	2.88	3	2.8	3.25	3.25	3	2	Second	8
31	Control	t1	4.31	4.2	4.2	4.25	5	4.5	3.75	Second	0
31	Control	t2	4.65	4.2	5	5	5	5	3.75	Second	0
33	Tretated	t1	3.65	3.4	4.4	3.25	4	3.75	3	Second	3
33	Tretated	t2	3.58	3.6	4.2	3	4	3.25	3.25	Second	3
35	Control	t2	4.27	3.8	4.6	4	4.5	4.75	4	Second	0
35	Control	t1	4.15	3.4	4.6	4.25	5	4	3.75	Second	0
37	Tretated	t2	3.88	3.2	3.6	4	4.75	4.5	3.5	Second	0
37	Tretated	t1	3.96	3.6	4	4.75	4.25	4.25	3	Second	0
40	Control	t1	2.62	2.6	2.8	2.75	2.25	2.25	3	Second	0
40	Control	t2	2.73	2.2	3	3.75	3	1.75	2.75	Second	0
47	Tretated	t1	3.77	3.2	4.2	3.5	4.5	3	4.25	Second	7
47	Tretated	t2	4	3.6	4.6	3.25	4.75	3.25	4.5	Second	7
59	Control	t2	2.35	2.2	3.2	1.75	2.5	1.75	2.5	Second	0
59	Control	t1	2.15	2.4	3.8	2	1	1.5	1.75	Second	0
81	Tretated	t2	2.77	2.4	3	2.75	3	2.5	3	Second	7
81	Tretated	t1	3	2.6	4	2.75	3.25	2.25	3	Second	7
87	Tretated	t1	2.69	2.6	2.6	2.5	3	2.5	3	Second	7
87	Tretated	t2	3.27	2.8	3.8	3.25	3.75	2.5	3.5	Second	7
97	Tretated	t1	1.81	2	1.8	1.5	2.5	1.5	1.5	Second	10
97	Tretated	t2	1.81	1.8	1.6	1.25	3	1.5	1.75	Second	10
98	Control	t1	3.77	3.4	4.2	3.5	3.5	4	4	Second	0
98	Control	t2	4.19	3.6	4.4	4.25	4.5	4	4.5	Second	0
99	Control	t2	3.54	4	2.4	4	3.25	4.5	3.25	Second	0
99	Control	t1	3.92	3.4	4.2	4.25	4.25	4	3.5	Second	0
121	Tretated	t2	4.81	4.2	5	4.75	5	5	5	Second	7
121	Tretated	t1	4.77	4	5	4.75	5	5	5	Second	7
127	Control	t1	3.54	3	3.4	4	4.75	3.5	2.75	Second	0
127	Control	t2	2.92	2.4	2.2	2.75	4.5	3	3	Second	0
129	Control	t1	3.12	3	2.8	2.75	4	3.5	2.75	Second	0
129	Control	t2	3.27	2.8	3.6	2.75	4	3	3.5	Second	0
162	Control	t2	3.77	2.8	4.4	3.5	4	3.75	4.25	Second	0
162	Control	t1	3.92	3	4.8	2.75	4.25	4.25	4.5	Second	0
174	Control	t2	2	2.2	1.6	1.5	2.75	1.75	2.25	Second	0
174	Control	t1	2.54	2.4	2.4	2.75	2.5	2.5	2.75	Second	0
188	Control	t1	3	2	3.8	2.5	3.25	2.75	3.75	Second	0
188	Control	t2	3.12	2.8	4	2	3.5	2.5	3.75	Second	0
189	Tretated	t1	4.65	4	5	5	5	4.25	4.75	Second	2
189	Tretated	t2	4.38	4.2	4.6	4.25	5	3.75	4.5	Second	2
207	Control	t2	4.23	4	4.8	2.5	4.75	4.75	4.5	Second	0
207	Control	t1	4.42	4.2	4.8	2.75	5	5	4.75	Second	0
211	Tretated	t2	3	3	3	3	3	3	3	Second	3
211	Tretated	t1	3.15	2.8	3.4	2	4	3.5	3.25	Second	3
218	Control	t1	4	3.6	3.6	4.5	4.25	4.5	3.75	Second	0
218	Control	t2	3.77	2.4	4.4	3.5	4.75	3.25	4.5	Second	0
220	Tretated	t1	3.38	3	3.4	3.25	3.75	3.25	3.75	Second	9
220	Tretated	t2	3.5	3.4	3.6	3	4	3	4	Second	9
232	Control	t1	3.96	3.2	4	4.75	3.75	4	4.25	Second	0
232	Control	t2	4.04	3	4.4	4.5	4.75	3.5	4.25	Second	0
233	Control	t2	3.46	2.8	4	3	4.5	2.5	4	Second	0
233	Control	t1	3.35	2.8	4.2	2.75	4	2.5	3.75	Second	0
268	Tretated	t2	4.12	3.6	4.6	3.25	5	4	4.25	Second	7
268	Tretated	t1	3.31	2.6	3.8	2.25	4.75	3	3.5	Second	7
273	Control	t1	3.69	3	4.4	3.75	4	3.5	3.5	Second	0
273	Control	t2	4.31	3.6	5	4.75	4.25	4.25	4	Second	0
274	Control	t1	2.88	3.2	2.2	2.75	2.75	3.5	3	Second	0
274	Control	t2	2.62	2.6	2.4	3	2.5	2.75	2.5	Second	0
279	Control	t2	1.62	2.2	1.4	1.75	1.5	1.5	1.25	Second	0
279	Control	t1	1.65	2.2	1.2	2.25	1.75	1.5	1	Second	0
283	Tretated	t2	3.19	2.8	3.4	3	4	3	3	Second	9
283	Tretated	t1	2.81	2.4	3.2	2.75	3.25	2.25	3	Second	9
284	Tretated	t1	3.46	2.8	3.6	2.25	4.5	3.25	4.5	Second	4
284	Tretated	t2	3.88	3.2	4.4	3	4	4	4.75	Second	4
285	Control	t1	3.65	3	4.8	1.75	4.75	3.25	4.25	Second	0
285	Control	t2	3.35	2.6	4.4	2	4.5	2.5	4	Second	0
286	Tretated	t2	3.62	3	3.8	2.5	4	3.75	4.75	Second	4
286	Tretated	t1	3.27	2.8	3.4	2.5	4.25	3	3.75	Second	4
288	Control	t2	2.73	2.6	3.2	1.75	2	3.25	3.5	Second	0
288	Control	t1	2.73	2.4	3.2	2	3.25	2.75	2.75	Second	0
289	Control	t1	3.27	2.8	2.4	4.75	3.5	4	2.5	Second	0
289	Control	t2	3.27	3	2.4	4.25	2.5	4	3.75	Second	0
290	Control	t1	2.5	2.6	2.6	2.5	2.75	2.25	2.25	Second	0
290	Control	t2	2.46	2.6	2	2.75	3	2	2.5	Second	0
291	Control	t1	3.19	2.6	3.4	3	4	3.5	2.75	Second	0
291	Control	t2	3.38	3	4	3	4	3	3.25	Second	0
294	Control	t1	2.65	2.8	2.8	2.75	2.5	2	3	Second	0
294	Control	t2	2.85	2.8	3.4	2.75	3	2.5	2.5	Second	0
296	Tretated	t2	3.08	2.8	3.6	3	3.25	3	2.75	Second	7
296	Tretated	t1	2.31	2.4	3.2	1.25	2.5	1.75	2.5	Second	7
297	Tretated	t2	4.08	3	4.4	4.25	4.5	4.5	4	Second	8
297	Tretated	t1	3.96	3.2	4.4	4	3.25	5	4	Second	8
298	Control	t1	3.19	3.8	4	3.5	2	2.5	3	Second	0
298	Control	t2	3.04	3	3.2	2.5	3.5	3.25	2.75	Second	0
299	Tretated	t1	2.54	2.6	2.8	2	3.25	2	2.5	Second	4
299	Tretated	t2	3	2.8	3.8	2.25	3.5	2	3.5	Second	4
303	Control	t2	3.27	2.8	3	3.25	4.25	2.75	3.75	Second	0
303	Control	t1	2.54	2.4	2.4	2	3.5	2.25	2.75	Second	0
305	Control	t2	2.62	2.6	2.4	1.75	3.75	3.25	2	Second	0
305	Control	t1	2.62	2.6	2.4	2.25	3.25	2.5	2.75	Second	0
307	Tretated	t1	3.35	2.8	3.6	3.25	3.5	3.25	3.75	Second	8
307	Tretated	t2	3.77	3.2	4.2	4	4	3.25	4	Second	8
308	Tretated	t1	3	2.8	3.4	3.75	2.75	2.5	2.75	Second	4
308	Tretated	t2	2.96	2.8	3	3.75	2.75	3.25	2.25	Second	4
309	Tretated	t2	2.69	2.4	2.2	3.75	2.75	2.25	3	Second	6
309	Tretated	t1	2.62	2.8	2.2	2.75	2.5	3	2.5	Second	6
310	Control	t2	2.08	2.4	2.4	1.25	2.75	1.25	2.25	Second	0
310	Control	t1	1.96	2.6	2.4	1.5	2	1.5	1.5	Second	0
311	Tretated	t1	3.42	2.6	4	2	4.5	3.75	3.75	Second	9
311	Tretated	t2	3.31	2.4	3.6	3.25	3.25	4	3.5	Second	9
312	Control	t1	3.15	2.4	4	2.5	4.25	2.75	3	Second	0
312	Control	t2	4.42	3.8	5	5	4.75	4	4	Second	0
313	Control	t1	4.27	3.8	4.8	3.75	5	4.25	4	Second	0
313	Control	t2	3.96	3.6	4.6	3.5	5	2.5	4.5	Second	0
314	Tretated	t2	3.54	2.8	3.8	3.75	4.5	2.75	3.75	Second	9
314	Tretated	t1	3.54	2.8	3.8	3.5	4.5	3.25	3.5	Second	9
317	Tretated	t2	4.42	3.2	4.8	4.5	4.75	5	4.5	Second	9
317	Tretated	t1	3.42	3.4	3.8	2	4.5	3.5	3.25	Second	9
318	Control	t1	4.23	3.2	4.6	4.5	4.75	3.5	5	Second	0
318	Control	t2	4.15	3.8	4.2	4	4	4	5	Second	0
319	Tretated	t1	2.96	2.6	3	3.25	3	3	3	Second	8
319	Tretated	t2	3.58	2.8	3.2	3.75	4	4.75	3.25	Second	8
320	Control	t2	2.54	2.2	2.8	2.25	3	2.25	2.75	Second	0
320	Control	t1	2.62	2.4	3.4	2	3	2	2.75	Second	0
322	Control	t2	2.65	2.8	3.2	2.5	2.25	3.25	1.75	Second	0
322	Control	t1	2.77	3	3.2	3	2	3.25	2	Second	0
323	Control	t1	2.42	2.4	3	2.25	4	1.5	1.25	Second	0
323	Control	t2	2.58	2	3.2	2.75	3	2	2.5	Second	0
325	Control	t1	2.77	2.6	2.4	2.75	3.5	2.75	2.75	Second	0
325	Control	t2	2.88	2.8	3	3.25	4	2	2.25	Second	0
327	Control	t2	4.31	4	4.8	4.75	5	3.25	4	Second	0
327	Control	t1	4.38	4	4.8	3.75	5	4.25	4.5	Second	0
330	Control	t2	3.38	2.6	3	4.25	4.25	2.75	3.75	Second	0
330	Control	t1	3.19	2.4	2.2	3.75	4.25	3.25	3.75	Second	0
331	Tretated	t1	4.65	4	4.8	4.75	5	5	4.5	Second	7
331	Tretated	t2	3.88	3.8	4	4	4.75	4.25	2.5	Second	7
332	Control	t1	3.65	3.4	2.6	4.25	3.5	5	3.5	Second	0
332	Control	t2	3.58	2.2	2.8	4.25	4.75	4.25	3.75	Second	0
333	Tretated	t1	2.73	2.4	2.8	2.75	3.25	2.5	2.75	Second	5
333	Tretated	t2	2.92	2.6	3.2	3	3.25	2.75	2.75	Second	5
334	Tretated	t2	3.19	2.8	3.2	3	4	3	3.25	Second	6
334	Tretated	t1	3.31	3	3.6	3	4	3	3.25	Second	6
335	Control	t2	3	3.2	2.4	3.5	2.75	3.5	2.75	Second	0
335	Control	t1	1.81	2.4	1.6	2	1	2.5	1.25	Second	0
336	Control	t1	3.27	2.8	3.8	3	3.5	3	3.5	Second	0
336	Control	t2	2.88	2.6	3.4	2.5	3.5	2.25	3	Second	0
338	Tretated	t1	2.15	2.2	3	1.5	2.25	2	1.75	Second	5
338	Tretated	t2	2.46	2.2	2.6	2.5	2.5	2.25	2.75	Second	5
339	Tretated	t2	2.46	3.2	2.4	2.5	2	2.5	2	Second	8
339	Tretated	t1	2.65	3	3.2	2.25	2.5	2.5	2.25	Second	8
340	Control	t2	3.54	3	3.6	3.5	4.5	2.75	4	Second	0
340	Control	t1	3.15	2.6	3.6	3	3.5	3	3.25	Second	0
341	Tretated	t1	3.23	3.2	4	2.75	3.25	3.25	2.75	Second	8
341	Tretated	t2	3.04	3.2	3.2	2.75	2.75	3.5	2.75	Second	8
342	Tretated	t1	3.15	3	3.6	3	3.5	2.75	3	Second	7
342	Tretated	t2	3.54	3.6	3.8	3	4.25	3.25	3.25	Second	7
343	Control	t2	3.15	3.6	3.2	3	3.5	3.5	2	Second	0
343	Control	t1	3.46	3.6	3.4	4.25	3.25	3.5	2.75	Second	0
344	Control	t2	2.5	2.2	3	1.75	2.25	2.75	3	Second	0
344	Control	t1	2.88	3	3.4	2.75	2.5	2.75	2.75	Second	0
345	Control	t1	4	3.6	4.2	3.25	4.75	4.25	4	Second	0
345	Control	t2	3.42	3.8	3.4	3.25	3.75	3.25	3	Second	0
347	Control	t1	3.23	3	3.6	3.5	3.25	3.25	2.75	Second	0
347	Control	t2	3.23	3	2.6	3.5	3.5	3.75	3.25	Second	0
348	Tretated	t1	4.54	4.2	4.6	4.75	5	4.25	4.5	Second	7
348	Tretated	t2	4.38	4.2	5	3.5	4.25	4.5	4.75	Second	7
349	Control	t1	2.85	2.6	3	2.5	3.5	2.5	3	Second	0
349	Control	t2	2.58	2.6	2.8	2	3.25	2.25	2.5	Second	0
10	Tretated	t1	3.96	2.8	4.6	4	4	4	4.5	Thirs	5
10	Tretated	t2	4.38	3	4.6	5	4.75	4.25	5	Thirs	5
153	Tretated	t1	3.58	2.4	2.6	4.5	4.25	4.25	4	Thirs	4
153	Tretated	t2	3.12	2.4	1.8	3.75	4.25	4.25	2.75	Thirs	4
355	Tretated	t1	3.42	3.8	4	2.75	4	3	2.75	Thirs	10
355	Tretated	t2	3.58	3.6	4.2	3	3.25	4.25	3	Thirs	10
356	Tretated	t2	2.69	2.6	3	2.5	3.5	2.5	2	Thirs	7
356	Tretated	t1	2.65	3.2	3.4	2.75	2	2.25	2	Thirs	7
359	Tretated	t1	3.31	2.6	3.6	2.25	4.75	2.75	4	Thirs	7
359	Tretated	t2	3.12	2.4	3.2	3	3.75	3	3.5	Thirs	7
360	Tretated	t1	2.23	2.2	2.2	2	2.25	2.25	2.5	Thirs	10
360	Tretated	t2	2.58	2.6	2.2	2	3.75	2.75	2.25	Thirs	10
361	Tretated	t1	4.19	2.8	4	4.75	5	4.75	4.25	Thirs	10
361	Tretated	t2	4	3	4.4	4.25	4.75	3.75	4	Thirs	10
362	Tretated	t2	3.35	3	3.8	2.75	3.5	3.25	3.75	Thirs	9
362	Tretated	t1	3.38	3.2	3.8	3	3.25	3.25	3.75	Thirs	9
364	Tretated	t1	3	2.8	3.8	2.5	3.75	2	3	Thirs	11
364	Tretated	t2	3.62	3.2	4	3	4.75	3.25	3.5	Thirs	11
368	Tretated	t1	3.15	2.8	3.2	2.5	4	3	3.5	Thirs	9
368	Tretated	t2	3.23	3	3.8	2.5	4	2.75	3.25	Thirs	9
369	Tretated	t1	2.38	2.4	2.2	2.25	3	2.25	2.25	Thirs	8
369	Tretated	t2	3.04	2.8	3.2	3	3.75	3	2.5	Thirs	8
370	Tretated	t2	4.38	3.8	4	5	4.5	5	4.25	Thirs	6
370	Tretated	t1	4.19	4.2	3.6	4.25	4.75	4	4.5	Thirs	6
373	Tretated	t2	3.38	3.2	3.8	3.25	3.75	3	3.25	Thirs	7
373	Tretated	t1	3.35	3	3.8	2.75	4	3	3.5	Thirs	7
377	Tretated	t2	3.73	3.2	5	2	5	2.75	4.25	Thirs	9
377	Tretated	t1	3.77	3	4.8	2.5	5	3	4.25	Thirs	9
378	Tretated	t1	3.96	3	5	4.25	4.75	2.5	4.25	Thirs	5
378	Tretated	t2	4.12	3.4	5	4.75	4.5	3	4	Thirs	5
379	Tretated	t1	3.04	2.4	3.2	2.75	3.75	2.5	3.75	Thirs	6
379	Tretated	t2	3.19	2.6	4	2.5	3.75	2.5	3.75	Thirs	6
385	Tretated	t2	2.69	2.2	3.2	2.25	3.5	1.75	3.25	Thirs	5
385	Tretated	t1	2.81	2.2	3	1.5	4	2.5	3.75	Thirs	5
387	Tretated	t2	2.92	2.2	2.8	2.5	4.5	3	2.75	Thirs	7
387	Tretated	t1	3.04	2.6	3.2	2.5	3.75	2.75	3.5	Thirs	7
388	Tretated	t1	3.81	3.4	3.6	4	4.25	4.25	3.5	Thirs	5
388	Tretated	t2	3.65	3.2	3.8	3.5	4	3.5	4	Thirs	5
390	Control	t1	2.73	2.8	1.6	2.5	2.75	4.25	2.75	Thirs	0
390	Control	t2	3.31	3.2	2.6	3.25	3.5	4	3.5	Thirs	0
391	Control	t2	2.88	2.6	3.4	2	3	2.5	3.75	Thirs	0
391	Control	t1	3.12	2.4	3.4	2.5	3.75	2.75	4	Thirs	0
392	Control	t2	3.04	3	3.8	2.25	2.75	2.75	3.5	Thirs	0
392	Control	t1	2.77	3	2.6	2.25	3.25	2.75	2.75	Thirs	0
394	Control	t1	3.19	2.8	3.8	2.5	3.75	2.5	3.75	Thirs	0
394	Control	t2	3.27	2.6	3.8	2.75	4	2.75	3.75	Thirs	0
395	Control	t1	2.42	3	1.6	3	2.25	2.75	2	Thirs	0
395	Control	t2	2.27	2.2	2	2	2.5	2.25	2.75	Thirs	0
396	Control	t2	2.77	2.6	3	2.75	3.5	2.5	2.25	Thirs	0
396	Control	t1	2	2.2	2.2	1.75	2.25	1.5	2	Thirs	0
397	Control	t2	3.5	2.6	3.6	3.75	4.5	3.5	3.25	Thirs	0
397	Control	t1	3.54	3.2	2.4	4.25	4.75	4.25	2.75	Thirs	0
398	Control	t2	4.35	4.2	4.4	5	4	5	3.5	Thirs	0
398	Control	t1	4.35	4.2	4	5	4.5	5	3.5	Thirs	0
399	Control	t1	3.19	2.6	3	2.25	4.25	3.25	4	Thirs	0
399	Control	t2	3.5	2.2	3.6	2.75	4.75	4	4	Thirs	0
400	Tretated	t1	2	2.2	2.8	1.5	2.25	1.25	1.75	Thirs	7
400	Tretated	t2	2.69	2.8	3.6	2.75	3	1.5	2.25	Thirs	7
401	Control	t2	2.15	2.4	2.6	2.25	2.25	2	1.25	Thirs	0
401	Control	t1	2.23	2.4	2.4	2	2.5	2	2	Thirs	0
402	Control	t2	2.62	2.4	2.8	2	3	3	2.5	Thirs	0
402	Control	t1	2.65	2.4	3	2	3	2.75	2.75	Thirs	0
403	Control	t1	2.46	2.4	2.8	2.25	2.75	2.5	2	Thirs	0
403	Control	t2	2.77	3.2	3	2.5	2.5	2.75	2.5	Thirs	0
404	Control	t1	2.46	2.4	2.8	3	2.75	1.75	2	Thirs	0
404	Control	t2	2.69	2.2	2.8	2.25	3	3.25	2.75	Thirs	0
405	Control	t2	4.35	3.8	4.6	3.5	5	4.75	4.5	Thirs	0
405	Control	t1	4.38	4	4.2	4	4.75	5	4.5	Thirs	0
406	Control	t2	3.46	3.2	3.8	2.75	4	3	4	Thirs	0
406	Control	t1	3.73	3.2	4	3	4	3.75	4.5	Thirs	0
409	Control	t1	3.12	2.6	3	2.5	4.5	3	3.25	Thirs	0
409	Control	t2	3.35	2.4	3.6	2.5	4.5	3.25	4	Thirs	0
410	Control	t1	3.04	2.8	2.6	3.75	3.75	3	2.5	Thirs	0
410	Control	t2	2.73	2.8	3	3.5	2.5	2.75	1.75	Thirs	0
411	Control	t2	2.65	2.6	2.2	3.25	4	2.75	1.25	Thirs	0
411	Control	t1	3.23	3	2.8	4.25	3.75	4.25	1.5	Thirs	0
412	Control	t2	3.27	3	4.2	3.25	2.75	2.75	3.5	Thirs	0
412	Control	t1	2.62	2.6	2.8	2.75	2.5	2.75	2.25	Thirs	0
415	Control	t2	2.04	2	2.2	1.25	2.75	2	2	Thirs	0
415	Control	t1	2.08	2	2	1.5	3	2	2	Thirs	0
416	Control	t1	2.92	2.4	3	3	3.5	2.75	3	Thirs	0
416	Control	t2	3	3	2.8	3.5	3	3	2.75	Thirs	0
417	Control	t1	2.5	1.8	3.4	1.5	3	2	3.25	Thirs	0
417	Control	t2	2.65	2.4	3.2	2	3	2.25	3	Thirs	0
420	Control	t1	3.46	2.6	4.2	2.5	4.75	3	3.75	Thirs	0
420	Control	t2	3.42	2.6	3.6	3	4.5	3	4	Thirs	0
421	Control	t2	3.19	2.6	3	3.25	4	3	3.5	Thirs	0
421	Control	t1	3.35	2.6	3.6	3	4.5	3	3.5	Thirs	0
424	Control	t1	3.31	2.6	3.2	4	4	3	3.25	Thirs	0
424	Control	t2	3.58	3.2	3	4.75	3.5	4	3.25	Thirs	0
425	Control	t1	3.31	2.6	3.6	2.75	3.75	3.75	3.5	Thirs	0
425	Control	t2	3.35	2.6	3.6	2.5	4.5	3.5	3.5	Thirs	0
426	Control	t1	3.77	3.2	4.2	3	4	4.5	3.75	Thirs	0
426	Control	t2	3.12	2.6	3	3.5	3.5	3.25	3	Thirs	0
427	Control	t2	1.58	1.8	1.8	1	1.25	2	1.5	Thirs	0
427	Control	t1	2.12	2.4	2.6	1.75	1.75	2	2	Thirs	0
428	Control	t1	3.96	3.6	3.8	3.5	5	3.75	4.25	Thirs	0
428	Control	t2	4.85	4.4	4.8	5	5	5	5	Thirs	0
429	Control	t1	2.54	2.2	2.4	2.25	3.5	2.25	2.75	Thirs	0
429	Control	t2	2.62	2.6	2.6	3	2.25	2.5	2.75	Thirs	0
430	Control	t1	2.92	2.6	3	3	3.75	2	3.25	Thirs	0
430	Control	t2	3.23	3	3.6	2.75	3.75	3	3.25	Thirs	0
435	Control	t2	2.54	2	3	2.5	2.75	2.75	2.25	Thirs	0
435	Control	t1	2.35	3.2	3	1.75	2	2.25	1.5	Thirs	0
436	Control	t2	2.54	2.4	2.8	2	3.25	2	2.75	Thirs	0
436	Control	t1	2.46	2	2.6	2.25	3.25	2	2.75	Thirs	0
438	Control	t2	3.42	2.8	3.8	3.25	4	2.75	4	Thirs	0
438	Control	t1	3.5	2.8	3.4	3	5	2.75	4.25	Thirs	0
439	Control	t1	1.62	2	1.8	1.5	1.5	1.75	1	Thirs	0
439	Control	t2	2.42	2.4	2.8	2.25	2.5	2	2.5	Thirs	0
440	Control	t1	2.62	2.8	3	2.5	2.5	2.75	2	Thirs	0
440	Control	t2	3.31	3.4	4	3.25	3	3.25	2.75	Thirs	0
441	Control	t2	3.46	3	3	3	4.75	3.75	3.5	Thirs	0
441	Control	t1	3.5	2.6	2.6	4	4.75	3.75	3.75	Thirs	0
442	Control	t2	3.85	3	4.8	3.5	4.25	3.25	4.25	Thirs	0
442	Control	t1	3.42	2.4	4.4	2.75	4.5	2.75	3.75	Thirs	0
443	Control	t1	3.88	3.4	4.2	3.25	4.5	4	4	Thirs	0
443	Control	t2	3.85	3.2	4	3.25	4.5	4	4.25	Thirs	0
444	Control	t1	2.81	2.4	2.8	3	3.25	2.5	3	Thirs	0
444	Control	t2	3.19	2.8	3	3	4.25	3.25	3	Thirs	0
445	Control	t2	3.46	3.2	3.6	4	3.5	3.25	3.25	Thirs	0
445	Control	t1	3.92	3.2	3.8	4.5	4	4.25	4	Thirs	0
446	Control	t2	2.35	2.4	2.4	1.5	2.75	2	3	Thirs	0
446	Control	t1	2.35	2.4	2.2	2	2.5	2.25	2.75	Thirs	0
448	Control	t1	2.54	2.4	2.4	2	3.75	2.25	2.5	Thirs	0
448	Control	t2	3.38	3	4	3	3.75	3	3.5	Thirs	0
449	Control	t1	3.08	2.4	3.4	2.75	4	2.75	3.25	Thirs	0
449	Control	t2	3.69	3.2	3.8	4	4.5	3	3.75	Thirs	0
450	Control	t2	2.92	2.8	3.6	1.75	3	3	3.25	Thirs	0
450	Control	t1	3	2.8	3.8	2	3	3.25	3	Thirs	0
451	Control	t2	3.69	3.2	3.8	3.25	5	3	4	Thirs	0
451	Control	t1	3.31	2.4	3	3.75	5	2.5	3.5	Thirs	0
454	Control	t2	3.85	3.6	4.2	3.5	4.5	3.25	4	Thirs	0
454	Control	t1	3.73	3.8	4.2	3.5	4	3.25	3.5	Thirs	0
455	Control	t1	2.69	2.2	1.4	3	4.5	4.5	1	Thirs	0
455	Control	t2	3.15	3	2.8	3	4	3.25	3	Thirs	0
456	Control	t1	4.19	3.6	4.6	4.75	4.25	4.5	3.5	Thirs	0
456	Control	t2	4.04	3.8	4.8	3.25	5	3	4.25	Thirs	0
457	Control	t2	4.69	4	4.8	5	5	4.5	5	Thirs	0
457	Control	t1	4.12	3	4.4	3.75	4.75	4.25	4.75	Thirs	0
458	Control	t2	3.12	2.4	3.6	2.75	3.5	3	3.5	Thirs	0
458	Control	t1	3.54	2.8	4	3.25	4.5	2.75	4	Thirs	0
459	Control	t1	3.58	2.6	4.4	2.75	5	3	3.75	Thirs	0
459	Control	t2	3.58	2.4	4.2	3	4.5	3.5	4	Thirs	0
460	Control	t1	3.85	3.2	3.6	4.5	4.25	4	3.75	Thirs	0
460	Control	t2	4.04	3.4	4	4.75	4.5	4	3.75	Thirs	0
461	Control	t2	4.23	4	4	4.5	4.75	4.25	4	Thirs	0
461	Control	t1	3.85	3.6	4.8	3	4.25	3.5	3.75	Thirs	0
462	Control	t2	2.65	1.8	1	3.75	4	3.75	2.25	Thirs	0
462	Control	t1	2.96	1.8	1	4.25	4.25	4.5	2.75	Thirs	0
463	Control	t1	4.42	3.8	4.8	4.5	5	4	4.5	Thirs	0
463	Control	t2	3.96	3.2	3.8	4.25	4.75	3.75	4.25	Thirs	0
464	Control	t1	2.04	2.6	2.4	1.5	2	1.75	1.75	Thirs	0
464	Control	t2	2.12	2.4	2.4	2	2.25	2	1.5	Thirs	0
465	Control	t2	2.54	2.4	2.4	2.25	2.5	2.75	3	Thirs	0
465	Control	t1	2.54	2.4	2.4	2.75	2.25	2.75	2.75	Thirs	0
466	Control	t2	3.88	3.2	3.8	4.5	4.75	3.25	4	Thirs	0
466	Control	t1	3.77	2.8	4.2	3.5	5	3.25	4	Thirs	0
467	Control	t2	3.42	3.2	3.8	3.75	3.25	3	3.5	Thirs	0
467	Control	t1	3.38	3	3.6	3.25	3.75	3	3.75	Thirs	0
468	Control	t1	2.69	2.2	2.8	2.25	3.25	2.5	3.25	Thirs	0
468	Control	t2	2.04	2.2	1.8	2	2.25	1.75	2.25	Thirs	0
469	Control	t1	3.96	3.4	4	4.25	5	3.75	3.5	Thirs	0
469	Control	t2	3.65	3	4	3.5	4.5	3.5	3.5	Thirs	0
470	Control	t1	3.08	2.6	3.4	2.75	3.5	2.75	3.5	Thirs	0
470	Control	t2	3.27	2.8	3.6	3	3.5	3	3.75	Thirs	0
471	Control	t2	1.85	2.4	2.8	2	1.25	1.25	1	Thirs	0
471	Control	t1	2.27	2.6	2.8	1.75	2.25	1.75	2.25	Thirs	0
474	Control	t1	3.58	3	3.6	4	3.75	3.75	3.5	Thirs	0
474	Control	t2	3.77	3.4	4	3.25	4.25	3.75	4	Thirs	0
476	Control	t1	3.77	3.6	3.6	3.5	4	4.25	3.75	Thirs	0
476	Control	t2	4.23	3.6	4.2	4.75	4.5	4.25	4.25	Thirs	0
477	Control	t1	2.5	2.2	2.2	3	2.75	2.5	2.5	Thirs	0
477	Control	t2	3.38	2.2	3.6	3.25	4.25	4	3.25	Thirs	0
479	Control	t2	2.42	2.2	2.2	1.75	3.25	2.5	2.75	Thirs	0
479	Control	t1	2.38	1.8	2.2	2.25	3.25	2.5	2.5	Thirs	0
480	Control	t1	2.46	2.4	2.2	2.75	2.75	2.25	2.5	Thirs	0
480	Control	t2	2.77	2.8	2.8	3.25	3	2	2.75	Thirs	0
481	Control	t1	3.62	3.2	4	3	3.75	3.5	4.25	Thirs	0
481	Control	t2	3.38	3.4	3.6	2.75	3.5	3.5	3.5	Thirs	0
484	Control	t1	2.65	2.6	3	2.25	2.5	3	2.5	Thirs	0
484	Control	t2	2.69	2.4	2.8	2.75	2.25	3.5	2.5	Thirs	0

## Sheet: LSS
ID	Group	time	Allitem_LSS	Cohort	Number_classes_attended
2	Control	t1	16	First	0
2	Control	t2	18	First	0
5	Control	t2	18	First	0
5	Control	t1	17	First	0
7	Control	t2	13	First	0
7	Control	t1	29	First	0
8	Control	t2	29	First	0
8	Control	t1	19	First	0
9	Control	t1	23	First	0
9	Control	t2	7	First	0
11	Control	t2	12	First	0
11	Control	t1	11	First	0
16	Tretated	t2	20	First	4
16	Tretated	t1	25	First	4
21	Tretated	t2	14	First	9
21	Tretated	t1	14	First	9
23	Control	t1	10	First	0
23	Control	t2	10	First	0
25	Control	t2	14	First	0
25	Control	t1	19	First	0
26	Control	t1	29	First	0
26	Control	t2	32	First	0
27	Tretated	t1	26	First	10
27	Tretated	t2	28	First	10
28	Control	t1	34	First	0
28	Control	t2	32	First	0
32	Tretated	t2	31	First	10
32	Tretated	t1	27	First	10
34	Tretated	t1	12	First	8
34	Tretated	t2	7	First	8
38	Tretated	t1	17	First	7
38	Tretated	t2	22	First	7
41	Control	t1	10	First	0
41	Control	t2	15	First	0
43	Tretated	t1	16	First	10
43	Tretated	t2	14	First	10
44	Control	t1	13	First	0
44	Control	t2	5	First	0
48	Control	t1	17	First	0
48	Control	t2	6	First	0
50	Tretated	t1	17	First	11
50	Tretated	t2	30	First	11
51	Control	t1	24	First	0
51	Control	t2	25	First	0
52	Control	t2	28	First	0
52	Control	t1	30	First	0
53	Tretated	t1	26	First	9
53	Tretated	t2	30	First	9
54	Tretated	t1	27	First	11
54	Tretated	t2	32	First	11
55	Tretated	t1	21	First	8
55	Tretated	t2	26	First	8
56	Tretated	t2	25	First	11
56	Tretated	t1	17	First	11
57	Tretated	t1	23	First	11
57	Tretated	t2	23	First	11
58	Tretated	t1	11	First	9
58	Tretated	t2	14	First	9
61	Control	t1	13	First	0
61	Control	t2	14	First	0
63	Tretated	t1	14	First	11
63	Tretated	t2	16	First	11
65	Tretated	t1	6	First	9
65	Tretated	t2	19	First	9
66	Tretated	t1	12	First	9
66	Tretated	t2	26	First	9
68	Tretated	t1	20	First	8
68	Tretated	t2	23	First	8
69	Tretated	t1	24	First	9
69	Tretated	t2	19	First	9
70	Control	t2	10	First	0
70	Control	t1	15	First	0
71	Control	t1	25	First	0
71	Control	t2	21	First	0
72	Control	t1	19	First	0
72	Control	t2	21	First	0
74	Tretated	t1	26	First	5
74	Tretated	t2	19	First	5
75	Control	t2	15	First	0
75	Control	t1	18	First	0
77	Tretated	t1	25	First	11
77	Tretated	t2	25	First	11
78	Control	t2	18	First	0
78	Control	t1	29	First	0
79	Control	t2	30	First	0
79	Control	t1	21	First	0
80	Tretated	t2	24	First	10
80	Tretated	t1	16	First	10
82	Tretated	t1	27	First	9
82	Tretated	t2	32	First	9
84	Tretated	t2	15	First	10
84	Tretated	t1	16	First	10
85	Control	t2	20	First	0
85	Control	t1	24	First	0
86	Tretated	t2	28	First	8
86	Tretated	t1	27	First	8
89	Tretated	t1	22	First	11
89	Tretated	t2	26	First	11
90	Tretated	t2	19	First	10
90	Tretated	t1	20	First	10
91	Tretated	t1	27	First	11
91	Tretated	t2	27	First	11
92	Control	t1	27	First	0
92	Control	t2	29	First	0
93	Control	t1	16	First	0
93	Control	t2	15	First	0
96	Control	t2	20	First	0
96	Control	t1	19	First	0
100	Tretated	t1	14	First	11
100	Tretated	t2	21	First	11
101	Tretated	t1	13	First	6
101	Tretated	t2	17	First	6
102	Control	t1	19	First	0
102	Control	t2	18	First	0
103	Tretated	t1	12	First	11
103	Tretated	t2	17	First	11
104	Control	t1	9	First	0
104	Control	t2	5	First	0
105	Control	t1	24	First	0
105	Control	t2	24	First	0
106	Tretated	t1	30	First	9
106	Tretated	t2	24	First	9
107	Tretated	t1	27	First	9
107	Tretated	t2	29	First	9
109	Tretated	t2	16	First	10
109	Tretated	t1	10	First	10
110	Tretated	t1	22	First	2
110	Tretated	t2	16	First	2
111	Tretated	t1	14	First	10
111	Tretated	t2	27	First	10
114	Control	t1	12	First	0
114	Control	t2	13	First	0
116	Control	t2	31	First	0
116	Control	t1	29	First	0
117	Control	t1	23	First	0
117	Control	t2	25	First	0
118	Tretated	t1	9	First	4
118	Tretated	t2	11	First	4
119	Control	t1	15	First	0
119	Control	t2	18	First	0
120	Tretated	t1	19	First	4
120	Tretated	t2	21	First	4
122	Tretated	t1	7	First	8
122	Tretated	t2	10	First	8
123	Control	t1	14	First	0
123	Control	t2	22	First	0
125	Tretated	t1	12	First	11
125	Tretated	t2	23	First	11
126	Tretated	t1	17	First	3
126	Tretated	t2	20	First	3
128	Control	t2	23	First	0
128	Control	t1	20	First	0
131	Control	t1	26	First	0
131	Control	t2	26	First	0
133	Control	t1	25	First	0
133	Control	t2	23	First	0
134	Control	t1	26	First	0
134	Control	t2	27	First	0
135	Control	t2	10	First	0
135	Control	t1	11	First	0
137	Control	t1	11	First	0
137	Control	t2	13	First	0
139	Control	t2	21	First	0
139	Control	t1	20	First	0
140	Control	t2	24	First	0
140	Control	t1	25	First	0
141	Tretated	t2	23	First	9
141	Tretated	t1	24	First	9
142	Control	t1	20	First	0
142	Control	t2	20	First	0
143	Tretated	t2	20	First	1
143	Tretated	t1	24	First	1
145	Control	t2	14	First	0
145	Control	t1	25	First	0
146	Tretated	t2	25	First	3
146	Tretated	t1	22	First	3
147	Control	t1	21	First	0
147	Control	t2	18	First	0
148	Tretated	t2	16	First	9
148	Tretated	t1	12	First	9
149	Control	t1	29	First	0
149	Control	t2	29	First	0
151	Control	t1	30	First	0
151	Control	t2	19	First	0
152	Control	t1	20	First	0
152	Control	t2	20	First	0
154	Tretated	t2	17	First	8
154	Tretated	t1	16	First	8
155	Tretated	t1	28	First	8
155	Tretated	t2	29	First	8
156	Tretated	t1	24	First	8
156	Tretated	t2	29	First	8
157	Control	t1	30	First	0
157	Control	t2	30	First	0
158	Tretated	t1	23	First	9
158	Tretated	t2	27	First	9
159	Control	t1	15	First	0
159	Control	t2	22	First	0
160	Tretated	t1	10	First	5
160	Tretated	t2	9	First	5
161	Control	t1	12	First	0
161	Control	t2	6	First	0
164	Control	t1	6	First	0
164	Control	t2	6	First	0
165	Control	t2	7	First	0
165	Control	t1	7	First	0
169	Control	t1	28	First	0
169	Control	t2	29	First	0
170	Control	t1	27	First	0
170	Control	t2	28	First	0
171	Tretated	t1	29	First	9
171	Tretated	t2	20	First	9
172	Control	t2	33	First	0
172	Control	t1	32	First	0
175	Tretated	t1	18	First	4
175	Tretated	t2	14	First	4
176	Tretated	t1	5	First	8
176	Tretated	t2	5	First	8
177	Control	t1	28	First	0
177	Control	t2	19	First	0
178	Tretated	t1	28	First	10
178	Tretated	t2	28	First	10
179	Tretated	t1	26	First	1
179	Tretated	t2	27	First	1
180	Tretated	t1	18	First	9
180	Tretated	t2	21	First	9
181	Tretated	t1	23	First	9
181	Tretated	t2	26	First	9
182	Control	t1	20	First	0
182	Control	t2	18	First	0
183	Tretated	t2	20	First	6
183	Tretated	t1	24	First	6
185	Tretated	t1	26	First	11
185	Tretated	t2	15	First	11
186	Tretated	t1	12	First	10
186	Tretated	t2	17	First	10
187	Control	t1	25	First	0
187	Control	t2	21	First	0
190	Control	t2	15	First	0
190	Control	t1	18	First	0
192	Tretated	t1	9	First	9
192	Tretated	t2	12	First	9
193	Control	t2	9	First	0
193	Control	t1	11	First	0
194	Tretated	t2	24	First	9
194	Tretated	t1	18	First	9
195	Tretated	t2	22	First	2
195	Tretated	t1	23	First	2
196	Control	t1	26	First	0
196	Control	t2	30	First	0
197	Tretated	t2	16	First	10
197	Tretated	t1	18	First	10
199	Tretated	t2	27	First	5
199	Tretated	t1	25	First	5
200	Control	t2	29	First	0
200	Control	t1	30	First	0
203	Control	t1	17	First	0
203	Control	t2	15	First	0
204	Tretated	t2	13	First	7
204	Tretated	t1	13	First	7
205	Tretated	t1	17	First	7
205	Tretated	t2	19	First	7
206	Control	t1	13	First	0
206	Control	t2	12	First	0
209	Tretated	t1	15	First	7
209	Tretated	t2	21	First	7
213	Tretated	t2	22	First	3
213	Tretated	t1	20	First	3
214	Tretated	t1	24	First	9
214	Tretated	t2	27	First	9
215	Tretated	t1	27	First	10
215	Tretated	t2	27	First	10
216	Control	t1	29	First	0
216	Control	t2	30	First	0
219	Control	t1	13	First	0
219	Control	t2	21	First	0
221	Control	t1	29	First	0
221	Control	t2	30	First	0
223	Control	t1	16	First	0
223	Control	t2	17	First	0
224	Control	t1	20	First	0
224	Control	t2	25	First	0
226	Tretated	t1	30	First	5
226	Tretated	t2	29	First	5
227	Control	t2	8	First	0
227	Control	t1	11	First	0
229	Control	t1	21	First	0
229	Control	t2	19	First	0
230	Control	t1	21	First	0
230	Control	t2	25	First	0
231	Control	t1	28	First	0
231	Control	t2	27	First	0
235	Control	t2	8	First	0
235	Control	t1	17	First	0
238	Control	t1	9	First	0
238	Control	t2	18	First	0
239	Tretated	t1	23	First	9
239	Tretated	t2	23	First	9
242	Tretated	t1	16	First	11
242	Tretated	t2	15	First	11
243	Control	t1	9	First	0
243	Control	t2	11	First	0
245	Control	t1	28	First	0
245	Control	t2	22	First	0
246	Tretated	t1	10	First	3
246	Tretated	t2	10	First	3
248	Control	t1	26	First	0
248	Control	t2	24	First	0
249	Tretated	t1	20	First	11
249	Tretated	t2	30	First	11
250	Control	t2	25	First	0
250	Control	t1	16	First	0
251	Tretated	t1	21	First	9
251	Tretated	t2	23	First	9
254	Tretated	t1	23	First	7
254	Tretated	t2	23	First	7
255	Tretated	t1	19	First	1
255	Tretated	t2	22	First	1
257	Control	t2	19	First	0
257	Control	t1	8	First	0
258	Control	t1	10	First	0
258	Control	t2	12	First	0
259	Tretated	t2	25	First	4
259	Tretated	t1	21	First	4
261	Tretated	t2	29	First	9
261	Tretated	t1	23	First	9
263	Tretated	t2	15	First	11
263	Tretated	t1	14	First	11
264	Control	t1	23	First	0
264	Control	t2	24	First	0
265	Control	t2	30	First	0
265	Control	t1	30	First	0
267	Tretated	t2	20	First	9
267	Tretated	t1	19	First	9
270	Tretated	t2	25	First	8
270	Tretated	t1	22	First	8
272	Control	t1	25	First	0
272	Control	t2	27	First	0
1	Control	t1	26	Second	0
1	Control	t2	24	Second	0
3	Tretated	t1	23	Second	3
3	Tretated	t2	26	Second	3
4	Control	t1	33	Second	0
4	Control	t2	31	Second	0
17	Control	t1	25	Second	0
17	Control	t2	25	Second	0
18	Tretated	t2	21	Second	9
18	Tretated	t1	26	Second	9
24	Tretated	t2	27	Second	8
24	Tretated	t1	30	Second	8
31	Control	t1	34	Second	0
31	Control	t2	35	Second	0
33	Tretated	t1	28	Second	3
33	Tretated	t2	23	Second	3
35	Control	t2	26	Second	0
35	Control	t1	31	Second	0
37	Tretated	t2	25	Second	0
37	Tretated	t1	35	Second	0
40	Control	t1	18	Second	0
40	Control	t2	18	Second	0
47	Tretated	t1	28	Second	7
47	Tretated	t2	27	Second	7
59	Control	t2	19	Second	0
59	Control	t1	22	Second	0
81	Tretated	t2	18	Second	7
81	Tretated	t1	13	Second	7
87	Tretated	t1	13	Second	7
87	Tretated	t2	12	Second	7
97	Tretated	t1	7	Second	10
97	Tretated	t2	7	Second	10
98	Control	t1	15	Second	0
98	Control	t2	23	Second	0
99	Control	t2	18	Second	0
99	Control	t1	14	Second	0
121	Tretated	t2	31	Second	7
121	Tretated	t1	32	Second	7
127	Control	t1	26	Second	0
127	Control	t2	25	Second	0
129	Control	t1	26	Second	0
129	Control	t2	26	Second	0
162	Control	t2	25	Second	0
162	Control	t1	25	Second	0
174	Control	t2	23	Second	0
174	Control	t1	24	Second	0
188	Control	t1	18	Second	0
188	Control	t2	19	Second	0
189	Tretated	t1	30	Second	2
189	Tretated	t2	29	Second	2
207	Control	t2	24	Second	0
207	Control	t1	18	Second	0
211	Tretated	t2	17	Second	3
211	Tretated	t1	26	Second	3
218	Control	t1	18	Second	0
218	Control	t2	24	Second	0
220	Tretated	t1	24	Second	9
220	Tretated	t2	24	Second	9
232	Control	t1	29	Second	0
232	Control	t2	25	Second	0
233	Control	t2	25	Second	0
233	Control	t1	26	Second	0
268	Tretated	t2	26	Second	7
268	Tretated	t1	27	Second	7
273	Control	t1	26	Second	0
273	Control	t2	25	Second	0
274	Control	t1	26	Second	0
274	Control	t2	28	Second	0
279	Control	t2	11	Second	0
279	Control	t1	10	Second	0
283	Tretated	t2	23	Second	9
283	Tretated	t1	20	Second	9
284	Tretated	t1	19	Second	4
284	Tretated	t2	25	Second	4
285	Control	t1	23	Second	0
285	Control	t2	21	Second	0
286	Tretated	t2	27	Second	4
286	Tretated	t1	20	Second	4
288	Control	t2	26	Second	0
288	Control	t1	23	Second	0
289	Control	t1	33	Second	0
289	Control	t2	31	Second	0
290	Control	t1	21	Second	0
290	Control	t2	18	Second	0
291	Control	t1	23	Second	0
291	Control	t2	31	Second	0
294	Control	t1	12	Second	0
294	Control	t2	14	Second	0
296	Tretated	t2	25	Second	7
296	Tretated	t1	24	Second	7
297	Tretated	t2	35	Second	8
297	Tretated	t1	31	Second	8
298	Control	t1	23	Second	0
298	Control	t2	19	Second	0
299	Tretated	t1	17	Second	4
299	Tretated	t2	16	Second	4
303	Control	t2	27	Second	0
303	Control	t1	27	Second	0
305	Control	t2	19	Second	0
305	Control	t1	10	Second	0
307	Tretated	t1	12	Second	8
307	Tretated	t2	13	Second	8
308	Tretated	t1	15	Second	4
308	Tretated	t2	20	Second	4
309	Tretated	t2	6	Second	6
309	Tretated	t1	18	Second	6
310	Control	t2	15	Second	0
310	Control	t1	17	Second	0
311	Tretated	t1	27	Second	9
311	Tretated	t2	25	Second	9
312	Control	t1	30	Second	0
312	Control	t2	32	Second	0
313	Control	t1	33	Second	0
313	Control	t2	33	Second	0
314	Tretated	t2	26	Second	9
314	Tretated	t1	23	Second	9
317	Tretated	t2	31	Second	9
317	Tretated	t1	30	Second	9
318	Control	t1	30	Second	0
318	Control	t2	33	Second	0
319	Tretated	t1	20	Second	8
319	Tretated	t2	28	Second	8
320	Control	t2	12	Second	0
320	Control	t1	17	Second	0
322	Control	t2	10	Second	0
322	Control	t1	7	Second	0
323	Control	t1	14	Second	0
323	Control	t2	21	Second	0
325	Control	t1	18	Second	0
325	Control	t2	24	Second	0
327	Control	t2	22	Second	0
327	Control	t1	28	Second	0
330	Control	t2	24	Second	0
330	Control	t1	29	Second	0
331	Tretated	t1	30	Second	7
331	Tretated	t2	32	Second	7
332	Control	t1	22	Second	0
332	Control	t2	22	Second	0
333	Tretated	t1	20	Second	5
333	Tretated	t2	12	Second	5
334	Tretated	t2	23	Second	6
334	Tretated	t1	16	Second	6
335	Control	t2	11	Second	0
335	Control	t1	8	Second	0
336	Control	t1	18	Second	0
336	Control	t2	25	Second	0
338	Tretated	t1	7	Second	5
338	Tretated	t2	5	Second	5
339	Tretated	t2	7	Second	8
339	Tretated	t1	9	Second	8
340	Control	t2	27	Second	0
340	Control	t1	29	Second	0
341	Tretated	t1	21	Second	8
341	Tretated	t2	26	Second	8
342	Tretated	t1	27	Second	7
342	Tretated	t2	28	Second	7
343	Control	t2	24	Second	0
343	Control	t1	25	Second	0
344	Control	t2	11	Second	0
344	Control	t1	16	Second	0
345	Control	t1	26	Second	0
345	Control	t2	22	Second	0
347	Control	t1	22	Second	0
347	Control	t2	26	Second	0
348	Tretated	t1	22	Second	7
348	Tretated	t2	23	Second	7
349	Control	t1	19	Second	0
349	Control	t2	14	Second	0
10	Tretated	t1	30	Thirs	5
10	Tretated	t2	28	Thirs	5
153	Tretated	t1	14	Thirs	4
153	Tretated	t2	14	Thirs	4
355	Tretated	t1	21	Thirs	10
355	Tretated	t2	20	Thirs	10
356	Tretated	t2	22	Thirs	7
356	Tretated	t1	6	Thirs	7
359	Tretated	t1	25	Thirs	7
359	Tretated	t2	26	Thirs	7
360	Tretated	t1	25	Thirs	10
360	Tretated	t2	20	Thirs	10
361	Tretated	t1	12	Thirs	10
361	Tretated	t2	23	Thirs	10
362	Tretated	t2	22	Thirs	9
362	Tretated	t1	26	Thirs	9
364	Tretated	t1	20	Thirs	11
364	Tretated	t2	29	Thirs	11
368	Tretated	t1	13	Thirs	9
368	Tretated	t2	16	Thirs	9
369	Tretated	t1	24	Thirs	8
369	Tretated	t2	27	Thirs	8
370	Tretated	t2	19	Thirs	6
370	Tretated	t1	24	Thirs	6
373	Tretated	t2	22	Thirs	7
373	Tretated	t1	21	Thirs	7
377	Tretated	t2	35	Thirs	9
377	Tretated	t1	34	Thirs	9
378	Tretated	t1	27	Thirs	5
378	Tretated	t2	19	Thirs	5
379	Tretated	t1	22	Thirs	6
379	Tretated	t2	26	Thirs	6
385	Tretated	t2	26	Thirs	5
385	Tretated	t1	24	Thirs	5
387	Tretated	t2	23	Thirs	7
387	Tretated	t1	19	Thirs	7
388	Tretated	t1	29	Thirs	5
388	Tretated	t2	31	Thirs	5
390	Control	t1	23	Thirs	0
390	Control	t2	17	Thirs	0
391	Control	t2	26	Thirs	0
391	Control	t1	24	Thirs	0
392	Control	t2	10	Thirs	0
392	Control	t1	11	Thirs	0
394	Control	t1	26	Thirs	0
394	Control	t2	29	Thirs	0
395	Control	t1	15	Thirs	0
395	Control	t2	23	Thirs	0
396	Control	t2	24	Thirs	0
396	Control	t1	18	Thirs	0
397	Control	t2	23	Thirs	0
397	Control	t1	19	Thirs	0
398	Control	t2	35	Thirs	0
398	Control	t1	34	Thirs	0
399	Control	t1	19	Thirs	0
399	Control	t2	26	Thirs	0
400	Tretated	t1	8	Thirs	7
400	Tretated	t2	11	Thirs	7
401	Control	t2	9	Thirs	0
401	Control	t1	9	Thirs	0
402	Control	t2	10	Thirs	0
402	Control	t1	12	Thirs	0
403	Control	t1	11	Thirs	0
403	Control	t2	11	Thirs	0
404	Control	t1	8	Thirs	0
404	Control	t2	12	Thirs	0
405	Control	t2	31	Thirs	0
405	Control	t1	34	Thirs	0
406	Control	t2	19	Thirs	0
406	Control	t1	19	Thirs	0
409	Control	t1	24	Thirs	0
409	Control	t2	23	Thirs	0
410	Control	t1	30	Thirs	0
410	Control	t2	20	Thirs	0
411	Control	t2	17	Thirs	0
411	Control	t1	21	Thirs	0
412	Control	t2	12	Thirs	0
412	Control	t1	14	Thirs	0
415	Control	t2	10	Thirs	0
415	Control	t1	10	Thirs	0
416	Control	t1	23	Thirs	0
416	Control	t2	20	Thirs	0
417	Control	t1	11	Thirs	0
417	Control	t2	15	Thirs	0
420	Control	t1	30	Thirs	0
420	Control	t2	26	Thirs	0
421	Control	t2	16	Thirs	0
421	Control	t1	19	Thirs	0
424	Control	t1	24	Thirs	0
424	Control	t2	21	Thirs	0
425	Control	t1	24	Thirs	0
425	Control	t2	26	Thirs	0
426	Control	t1	23	Thirs	0
426	Control	t2	25	Thirs	0
427	Control	t2	5	Thirs	0
427	Control	t1	7	Thirs	0
428	Control	t1	33	Thirs	0
428	Control	t2	34	Thirs	0
429	Control	t1	24	Thirs	0
429	Control	t2	17	Thirs	0
430	Control	t1	12	Thirs	0
430	Control	t2	22	Thirs	0
435	Control	t2	25	Thirs	0
435	Control	t1	26	Thirs	0
436	Control	t2	18	Thirs	0
436	Control	t1	19	Thirs	0
438	Control	t2	20	Thirs	0
438	Control	t1	12	Thirs	0
439	Control	t1	14	Thirs	0
439	Control	t2	11	Thirs	0
440	Control	t1	18	Thirs	0
440	Control	t2	20	Thirs	0
441	Control	t2	22	Thirs	0
441	Control	t1	18	Thirs	0
442	Control	t2	NA	Thirs	0
442	Control	t1	13	Thirs	0
443	Control	t1	14	Thirs	0
443	Control	t2	15	Thirs	0
444	Control	t1	25	Thirs	0
444	Control	t2	25	Thirs	0
445	Control	t2	26	Thirs	0
445	Control	t1	28	Thirs	0
446	Control	t2	10	Thirs	0
446	Control	t1	8	Thirs	0
448	Control	t1	20	Thirs	0
448	Control	t2	25	Thirs	0
449	Control	t1	20	Thirs	0
449	Control	t2	19	Thirs	0
450	Control	t2	24	Thirs	0
450	Control	t1	25	Thirs	0
451	Control	t2	25	Thirs	0
451	Control	t1	25	Thirs	0
454	Control	t2	16	Thirs	0
454	Control	t1	12	Thirs	0
455	Control	t1	20	Thirs	0
455	Control	t2	19	Thirs	0
456	Control	t1	28	Thirs	0
456	Control	t2	26	Thirs	0
457	Control	t2	30	Thirs	0
457	Control	t1	30	Thirs	0
458	Control	t2	20	Thirs	0
458	Control	t1	24	Thirs	0
459	Control	t1	26	Thirs	0
459	Control	t2	25	Thirs	0
460	Control	t1	19	Thirs	0
460	Control	t2	17	Thirs	0
461	Control	t2	31	Thirs	0
461	Control	t1	25	Thirs	0
462	Control	t2	19	Thirs	0
462	Control	t1	19	Thirs	0
463	Control	t1	31	Thirs	0
463	Control	t2	32	Thirs	0
464	Control	t1	20	Thirs	0
464	Control	t2	22	Thirs	0
465	Control	t2	20	Thirs	0
465	Control	t1	28	Thirs	0
466	Control	t2	25	Thirs	0
466	Control	t1	24	Thirs	0
467	Control	t2	21	Thirs	0
467	Control	t1	13	Thirs	0
468	Control	t1	11	Thirs	0
468	Control	t2	15	Thirs	0
469	Control	t1	22	Thirs	0
469	Control	t2	29	Thirs	0
470	Control	t1	29	Thirs	0
470	Control	t2	27	Thirs	0
471	Control	t2	5	Thirs	0
471	Control	t1	8	Thirs	0
474	Control	t1	21	Thirs	0
474	Control	t2	22	Thirs	0
476	Control	t1	10	Thirs	0
476	Control	t2	11	Thirs	0
477	Control	t1	6	Thirs	0
477	Control	t2	6	Thirs	0
479	Control	t2	11	Thirs	0
479	Control	t1	12	Thirs	0
480	Control	t1	12	Thirs	0
480	Control	t2	15	Thirs	0
481	Control	t1	11	Thirs	0
481	Control	t2	11	Thirs	0
484	Control	t1	7	Thirs	0
484	Control	t2	8	Thirs	0

## Sheet: WEMWBS
ID	Group	time	Allitem_WEMWBS	Cohort	Number_classes_attended
2	Control	t1	40	First	0
2	Control	t2	52	First	0
5	Control	t2	46	First	0
5	Control	t1	41	First	0
7	Control	t2	34	First	0
7	Control	t1	41	First	0
8	Control	t2	60	First	0
8	Control	t1	56	First	0
9	Control	t1	47	First	0
9	Control	t2	46	First	0
11	Control	t2	47	First	0
11	Control	t1	54	First	0
16	Tretated	t2	46	First	4
16	Tretated	t1	45	First	4
21	Tretated	t2	52	First	9
21	Tretated	t1	46	First	9
23	Control	t1	53	First	0
23	Control	t2	48	First	0
25	Control	t2	50	First	0
25	Control	t1	50	First	0
26	Control	t1	50	First	0
26	Control	t2	53	First	0
27	Tretated	t1	58	First	10
27	Tretated	t2	59	First	10
28	Control	t1	59	First	0
28	Control	t2	60	First	0
32	Tretated	t2	57	First	10
32	Tretated	t1	55	First	10
34	Tretated	t1	36	First	8
34	Tretated	t2	41	First	8
38	Tretated	t1	53	First	7
38	Tretated	t2	56	First	7
41	Control	t1	45	First	0
41	Control	t2	44	First	0
43	Tretated	t1	37	First	10
43	Tretated	t2	46	First	10
44	Control	t1	52	First	0
44	Control	t2	29	First	0
48	Control	t1	36	First	0
48	Control	t2	33	First	0
50	Tretated	t1	41	First	11
50	Tretated	t2	55	First	11
51	Control	t1	60	First	0
51	Control	t2	60	First	0
52	Control	t2	54	First	0
52	Control	t1	55	First	0
53	Tretated	t1	59	First	9
53	Tretated	t2	62	First	9
54	Tretated	t1	62	First	11
54	Tretated	t2	64	First	11
55	Tretated	t1	51	First	8
55	Tretated	t2	52	First	8
56	Tretated	t2	59	First	11
56	Tretated	t1	60	First	11
57	Tretated	t1	56	First	11
57	Tretated	t2	55	First	11
58	Tretated	t1	49	First	9
58	Tretated	t2	52	First	9
61	Control	t1	50	First	0
61	Control	t2	48	First	0
63	Tretated	t1	39	First	11
63	Tretated	t2	48	First	11
65	Tretated	t1	47	First	9
65	Tretated	t2	52	First	9
66	Tretated	t1	53	First	9
66	Tretated	t2	61	First	9
68	Tretated	t1	47	First	8
68	Tretated	t2	54	First	8
69	Tretated	t1	42	First	9
69	Tretated	t2	42	First	9
70	Control	t2	45	First	0
70	Control	t1	55	First	0
71	Control	t1	46	First	0
71	Control	t2	47	First	0
72	Control	t1	53	First	0
72	Control	t2	54	First	0
74	Tretated	t1	46	First	5
74	Tretated	t2	46	First	5
75	Control	t2	42	First	0
75	Control	t1	45	First	0
77	Tretated	t1	52	First	11
77	Tretated	t2	56	First	11
78	Control	t2	24	First	0
78	Control	t1	58	First	0
79	Control	t2	55	First	0
79	Control	t1	52	First	0
80	Tretated	t2	53	First	10
80	Tretated	t1	47	First	10
82	Tretated	t1	49	First	9
82	Tretated	t2	56	First	9
84	Tretated	t2	55	First	10
84	Tretated	t1	52	First	10
85	Control	t2	59	First	0
85	Control	t1	64	First	0
86	Tretated	t2	51	First	8
86	Tretated	t1	53	First	8
89	Tretated	t1	58	First	11
89	Tretated	t2	59	First	11
90	Tretated	t2	49	First	10
90	Tretated	t1	47	First	10
91	Tretated	t1	44	First	11
91	Tretated	t2	46	First	11
92	Control	t1	55	First	0
92	Control	t2	57	First	0
93	Control	t1	51	First	0
93	Control	t2	51	First	0
96	Control	t2	52	First	0
96	Control	t1	54	First	0
100	Tretated	t1	44	First	11
100	Tretated	t2	53	First	11
101	Tretated	t1	48	First	6
101	Tretated	t2	51	First	6
102	Control	t1	41	First	0
102	Control	t2	45	First	0
103	Tretated	t1	55	First	11
103	Tretated	t2	53	First	11
104	Control	t1	47	First	0
104	Control	t2	26	First	0
105	Control	t1	55	First	0
105	Control	t2	52	First	0
106	Tretated	t1	65	First	9
106	Tretated	t2	54	First	9
107	Tretated	t1	57	First	9
107	Tretated	t2	55	First	9
109	Tretated	t2	51	First	10
109	Tretated	t1	44	First	10
110	Tretated	t1	44	First	2
110	Tretated	t2	43	First	2
111	Tretated	t1	46	First	10
111	Tretated	t2	62	First	10
114	Control	t1	58	First	0
114	Control	t2	48	First	0
116	Control	t2	43	First	0
116	Control	t1	49	First	0
117	Control	t1	53	First	0
117	Control	t2	39	First	0
118	Tretated	t1	39	First	4
118	Tretated	t2	45	First	4
119	Control	t1	42	First	0
119	Control	t2	45	First	0
120	Tretated	t1	43	First	4
120	Tretated	t2	58	First	4
122	Tretated	t1	30	First	8
122	Tretated	t2	37	First	8
123	Control	t1	55	First	0
123	Control	t2	56	First	0
125	Tretated	t1	44	First	11
125	Tretated	t2	50	First	11
126	Tretated	t1	51	First	3
126	Tretated	t2	52	First	3
128	Control	t2	42	First	0
128	Control	t1	45	First	0
131	Control	t1	54	First	0
131	Control	t2	46	First	0
133	Control	t1	42	First	0
133	Control	t2	50	First	0
134	Control	t1	61	First	0
134	Control	t2	61	First	0
135	Control	t2	29	First	0
135	Control	t1	36	First	0
137	Control	t1	41	First	0
137	Control	t2	43	First	0
139	Control	t2	31	First	0
139	Control	t1	36	First	0
140	Control	t2	45	First	0
140	Control	t1	50	First	0
141	Tretated	t2	49	First	9
141	Tretated	t1	48	First	9
142	Control	t1	37	First	0
142	Control	t2	54	First	0
143	Tretated	t2	55	First	1
143	Tretated	t1	62	First	1
145	Control	t2	33	First	0
145	Control	t1	39	First	0
146	Tretated	t2	58	First	3
146	Tretated	t1	50	First	3
147	Control	t1	52	First	0
147	Control	t2	46	First	0
148	Tretated	t2	44	First	9
148	Tretated	t1	40	First	9
149	Control	t1	55	First	0
149	Control	t2	52	First	0
151	Control	t1	47	First	0
151	Control	t2	39	First	0
152	Control	t1	44	First	0
152	Control	t2	41	First	0
154	Tretated	t2	57	First	8
154	Tretated	t1	50	First	8
155	Tretated	t1	56	First	8
155	Tretated	t2	59	First	8
156	Tretated	t1	54	First	8
156	Tretated	t2	59	First	8
157	Control	t1	59	First	0
157	Control	t2	56	First	0
158	Tretated	t1	39	First	9
158	Tretated	t2	43	First	9
159	Control	t1	22	First	0
159	Control	t2	56	First	0
160	Tretated	t1	31	First	5
160	Tretated	t2	39	First	5
161	Control	t1	31	First	0
161	Control	t2	31	First	0
164	Control	t1	37	First	0
164	Control	t2	33	First	0
165	Control	t2	32	First	0
165	Control	t1	36	First	0
169	Control	t1	52	First	0
169	Control	t2	46	First	0
170	Control	t1	58	First	0
170	Control	t2	57	First	0
171	Tretated	t1	46	First	9
171	Tretated	t2	43	First	9
172	Control	t2	66	First	0
172	Control	t1	64	First	0
175	Tretated	t1	50	First	4
175	Tretated	t2	44	First	4
176	Tretated	t1	41	First	8
176	Tretated	t2	26	First	8
177	Control	t1	56	First	0
177	Control	t2	38	First	0
178	Tretated	t1	57	First	10
178	Tretated	t2	61	First	10
179	Tretated	t1	49	First	1
179	Tretated	t2	51	First	1
180	Tretated	t1	36	First	9
180	Tretated	t2	43	First	9
181	Tretated	t1	46	First	9
181	Tretated	t2	52	First	9
182	Control	t1	44	First	0
182	Control	t2	45	First	0
183	Tretated	t2	47	First	6
183	Tretated	t1	47	First	6
185	Tretated	t1	59	First	11
185	Tretated	t2	62	First	11
186	Tretated	t1	43	First	10
186	Tretated	t2	50	First	10
187	Control	t1	42	First	0
187	Control	t2	40	First	0
190	Control	t2	42	First	0
190	Control	t1	42	First	0
192	Tretated	t1	44	First	9
192	Tretated	t2	49	First	9
193	Control	t2	27	First	0
193	Control	t1	32	First	0
194	Tretated	t2	58	First	9
194	Tretated	t1	45	First	9
195	Tretated	t2	45	First	2
195	Tretated	t1	46	First	2
196	Control	t1	68	First	0
196	Control	t2	55	First	0
197	Tretated	t2	47	First	10
197	Tretated	t1	51	First	10
199	Tretated	t2	54	First	5
199	Tretated	t1	55	First	5
200	Control	t2	46	First	0
200	Control	t1	50	First	0
203	Control	t1	64	First	0
203	Control	t2	59	First	0
204	Tretated	t2	46	First	7
204	Tretated	t1	40	First	7
205	Tretated	t1	42	First	7
205	Tretated	t2	47	First	7
206	Control	t1	40	First	0
206	Control	t2	39	First	0
209	Tretated	t1	43	First	7
209	Tretated	t2	49	First	7
213	Tretated	t2	44	First	3
213	Tretated	t1	44	First	3
214	Tretated	t1	54	First	9
214	Tretated	t2	54	First	9
215	Tretated	t1	52	First	10
215	Tretated	t2	59	First	10
216	Control	t1	57	First	0
216	Control	t2	59	First	0
219	Control	t1	32	First	0
219	Control	t2	49	First	0
221	Control	t1	68	First	0
221	Control	t2	65	First	0
223	Control	t1	48	First	0
223	Control	t2	55	First	0
224	Control	t1	55	First	0
224	Control	t2	60	First	0
226	Tretated	t1	46	First	5
226	Tretated	t2	50	First	5
227	Control	t2	30	First	0
227	Control	t1	28	First	0
229	Control	t1	45	First	0
229	Control	t2	44	First	0
230	Control	t1	47	First	0
230	Control	t2	47	First	0
231	Control	t1	49	First	0
231	Control	t2	46	First	0
235	Control	t2	34	First	0
235	Control	t1	54	First	0
238	Control	t1	42	First	0
238	Control	t2	47	First	0
239	Tretated	t1	47	First	9
239	Tretated	t2	57	First	9
242	Tretated	t1	51	First	11
242	Tretated	t2	43	First	11
243	Control	t1	43	First	0
243	Control	t2	42	First	0
245	Control	t1	57	First	0
245	Control	t2	58	First	0
246	Tretated	t1	36	First	3
246	Tretated	t2	44	First	3
248	Control	t1	67	First	0
248	Control	t2	49	First	0
249	Tretated	t1	54	First	11
249	Tretated	t2	55	First	11
250	Control	t2	58	First	0
250	Control	t1	50	First	0
251	Tretated	t1	58	First	9
251	Tretated	t2	54	First	9
254	Tretated	t1	55	First	7
254	Tretated	t2	50	First	7
255	Tretated	t1	48	First	1
255	Tretated	t2	52	First	1
257	Control	t2	42	First	0
257	Control	t1	37	First	0
258	Control	t1	48	First	0
258	Control	t2	44	First	0
259	Tretated	t2	28	First	4
259	Tretated	t1	45	First	4
261	Tretated	t2	54	First	9
261	Tretated	t1	39	First	9
263	Tretated	t2	55	First	11
263	Tretated	t1	55	First	11
264	Control	t1	45	First	0
264	Control	t2	44	First	0
265	Control	t2	55	First	0
265	Control	t1	56	First	0
267	Tretated	t2	58	First	9
267	Tretated	t1	39	First	9
270	Tretated	t2	56	First	8
270	Tretated	t1	46	First	8
272	Control	t1	58	First	0
272	Control	t2	55	First	0
1	Control	t1	49	Second	0
1	Control	t2	48	Second	0
3	Tretated	t1	53	Second	3
3	Tretated	t2	55	Second	3
4	Control	t1	43	Second	0
4	Control	t2	41	Second	0
17	Control	t1	54	Second	0
17	Control	t2	57	Second	0
18	Tretated	t2	56	Second	9
18	Tretated	t1	55	Second	9
24	Tretated	t2	61	Second	8
24	Tretated	t1	61	Second	8
31	Control	t1	67	Second	0
31	Control	t2	68	Second	0
33	Tretated	t1	56	Second	3
33	Tretated	t2	55	Second	3
35	Control	t2	59	Second	0
35	Control	t1	58	Second	0
37	Tretated	t2	65	Second	0
37	Tretated	t1	60	Second	0
40	Control	t1	40	Second	0
40	Control	t2	52	Second	0
47	Tretated	t1	56	Second	7
47	Tretated	t2	56	Second	7
59	Control	t2	39	Second	0
59	Control	t1	39	Second	0
81	Tretated	t2	44	Second	7
81	Tretated	t1	43	Second	7
87	Tretated	t1	45	Second	7
87	Tretated	t2	51	Second	7
97	Tretated	t1	38	Second	10
97	Tretated	t2	33	Second	10
98	Control	t1	56	Second	0
98	Control	t2	56	Second	0
99	Control	t2	66	Second	0
99	Control	t1	60	Second	0
121	Tretated	t2	69	Second	7
121	Tretated	t1	64	Second	7
127	Control	t1	52	Second	0
127	Control	t2	44	Second	0
129	Control	t1	51	Second	0
129	Control	t2	54	Second	0
162	Control	t2	43	Second	0
162	Control	t1	61	Second	0
174	Control	t2	37	Second	0
174	Control	t1	32	Second	0
188	Control	t1	45	Second	0
188	Control	t2	41	Second	0
189	Tretated	t1	61	Second	2
189	Tretated	t2	59	Second	2
207	Control	t2	59	Second	0
207	Control	t1	59	Second	0
211	Tretated	t2	42	Second	3
211	Tretated	t1	55	Second	3
218	Control	t1	55	Second	0
218	Control	t2	55	Second	0
220	Tretated	t1	53	Second	9
220	Tretated	t2	55	Second	9
232	Control	t1	60	Second	0
232	Control	t2	58	Second	0
233	Control	t2	50	Second	0
233	Control	t1	50	Second	0
268	Tretated	t2	64	Second	7
268	Tretated	t1	48	Second	7
273	Control	t1	55	Second	0
273	Control	t2	57	Second	0
274	Control	t1	55	Second	0
274	Control	t2	52	Second	0
279	Control	t2	30	Second	0
279	Control	t1	35	Second	0
283	Tretated	t2	49	Second	9
283	Tretated	t1	42	Second	9
284	Tretated	t1	47	Second	4
284	Tretated	t2	63	Second	4
285	Control	t1	44	Second	0
285	Control	t2	41	Second	0
286	Tretated	t2	54	Second	4
286	Tretated	t1	46	Second	4
288	Control	t2	42	Second	0
288	Control	t1	43	Second	0
289	Control	t1	58	Second	0
289	Control	t2	58	Second	0
290	Control	t1	44	Second	0
290	Control	t2	40	Second	0
291	Control	t1	47	Second	0
291	Control	t2	56	Second	0
294	Control	t1	40	Second	0
294	Control	t2	40	Second	0
296	Tretated	t2	45	Second	7
296	Tretated	t1	36	Second	7
297	Tretated	t2	66	Second	8
297	Tretated	t1	53	Second	8
298	Control	t1	61	Second	0
298	Control	t2	55	Second	0
299	Tretated	t1	45	Second	4
299	Tretated	t2	51	Second	4
303	Control	t2	51	Second	0
303	Control	t1	53	Second	0
305	Control	t2	52	Second	0
305	Control	t1	37	Second	0
307	Tretated	t1	50	Second	8
307	Tretated	t2	51	Second	8
308	Tretated	t1	36	Second	4
308	Tretated	t2	53	Second	4
309	Tretated	t2	53	Second	6
309	Tretated	t1	48	Second	6
310	Control	t2	34	Second	0
310	Control	t1	37	Second	0
311	Tretated	t1	56	Second	9
311	Tretated	t2	56	Second	9
312	Control	t1	55	Second	0
312	Control	t2	58	Second	0
313	Control	t1	63	Second	0
313	Control	t2	64	Second	0
314	Tretated	t2	54	Second	9
314	Tretated	t1	49	Second	9
317	Tretated	t2	59	Second	9
317	Tretated	t1	56	Second	9
318	Control	t1	56	Second	0
318	Control	t2	56	Second	0
319	Tretated	t1	45	Second	8
319	Tretated	t2	59	Second	8
320	Control	t2	45	Second	0
320	Control	t1	44	Second	0
322	Control	t2	45	Second	0
322	Control	t1	45	Second	0
323	Control	t1	40	Second	0
323	Control	t2	45	Second	0
325	Control	t1	55	Second	0
325	Control	t2	58	Second	0
327	Control	t2	53	Second	0
327	Control	t1	54	Second	0
330	Control	t2	54	Second	0
330	Control	t1	55	Second	0
331	Tretated	t1	61	Second	7
331	Tretated	t2	64	Second	7
332	Control	t1	55	Second	0
332	Control	t2	57	Second	0
333	Tretated	t1	55	Second	5
333	Tretated	t2	52	Second	5
334	Tretated	t2	52	Second	6
334	Tretated	t1	43	Second	6
335	Control	t2	48	Second	0
335	Control	t1	40	Second	0
336	Control	t1	50	Second	0
336	Control	t2	46	Second	0
338	Tretated	t1	35	Second	5
338	Tretated	t2	38	Second	5
339	Tretated	t2	40	Second	8
339	Tretated	t1	37	Second	8
340	Control	t2	52	Second	0
340	Control	t1	48	Second	0
341	Tretated	t1	50	Second	8
341	Tretated	t2	54	Second	8
342	Tretated	t1	48	Second	7
342	Tretated	t2	52	Second	7
343	Control	t2	49	Second	0
343	Control	t1	45	Second	0
344	Control	t2	39	Second	0
344	Control	t1	44	Second	0
345	Control	t1	61	Second	0
345	Control	t2	62	Second	0
347	Control	t1	51	Second	0
347	Control	t2	42	Second	0
348	Tretated	t1	56	Second	7
348	Tretated	t2	56	Second	7
349	Control	t1	40	Second	0
349	Control	t2	45	Second	0
10	Tretated	t1	55	Thirs	5
10	Tretated	t2	62	Thirs	5
153	Tretated	t1	44	Thirs	4
153	Tretated	t2	43	Thirs	4
355	Tretated	t1	48	Thirs	10
355	Tretated	t2	54	Thirs	10
356	Tretated	t2	62	Thirs	7
356	Tretated	t1	47	Thirs	7
359	Tretated	t1	50	Thirs	7
359	Tretated	t2	53	Thirs	7
360	Tretated	t1	50	Thirs	10
360	Tretated	t2	52	Thirs	10
361	Tretated	t1	45	Thirs	10
361	Tretated	t2	59	Thirs	10
362	Tretated	t2	50	Thirs	9
362	Tretated	t1	48	Thirs	9
364	Tretated	t1	48	Thirs	11
364	Tretated	t2	60	Thirs	11
368	Tretated	t1	41	Thirs	9
368	Tretated	t2	43	Thirs	9
369	Tretated	t1	39	Thirs	8
369	Tretated	t2	55	Thirs	8
370	Tretated	t2	56	Thirs	6
370	Tretated	t1	56	Thirs	6
373	Tretated	t2	40	Thirs	7
373	Tretated	t1	45	Thirs	7
377	Tretated	t2	55	Thirs	9
377	Tretated	t1	55	Thirs	9
378	Tretated	t1	50	Thirs	5
378	Tretated	t2	53	Thirs	5
379	Tretated	t1	53	Thirs	6
379	Tretated	t2	52	Thirs	6
385	Tretated	t2	49	Thirs	5
385	Tretated	t1	45	Thirs	5
387	Tretated	t2	50	Thirs	7
387	Tretated	t1	50	Thirs	7
388	Tretated	t1	60	Thirs	5
388	Tretated	t2	52	Thirs	5
390	Control	t1	41	Thirs	0
390	Control	t2	35	Thirs	0
391	Control	t2	41	Thirs	0
391	Control	t1	46	Thirs	0
392	Control	t2	37	Thirs	0
392	Control	t1	49	Thirs	0
394	Control	t1	53	Thirs	0
394	Control	t2	56	Thirs	0
395	Control	t1	43	Thirs	0
395	Control	t2	47	Thirs	0
396	Control	t2	52	Thirs	0
396	Control	t1	46	Thirs	0
397	Control	t2	57	Thirs	0
397	Control	t1	63	Thirs	0
398	Control	t2	67	Thirs	0
398	Control	t1	64	Thirs	0
399	Control	t1	52	Thirs	0
399	Control	t2	42	Thirs	0
400	Tretated	t1	35	Thirs	7
400	Tretated	t2	40	Thirs	7
401	Control	t2	39	Thirs	0
401	Control	t1	40	Thirs	0
402	Control	t2	31	Thirs	0
402	Control	t1	33	Thirs	0
403	Control	t1	41	Thirs	0
403	Control	t2	38	Thirs	0
404	Control	t1	27	Thirs	0
404	Control	t2	29	Thirs	0
405	Control	t2	63	Thirs	0
405	Control	t1	66	Thirs	0
406	Control	t2	50	Thirs	0
406	Control	t1	52	Thirs	0
409	Control	t1	54	Thirs	0
409	Control	t2	48	Thirs	0
410	Control	t1	57	Thirs	0
410	Control	t2	52	Thirs	0
411	Control	t2	49	Thirs	0
411	Control	t1	45	Thirs	0
412	Control	t2	43	Thirs	0
412	Control	t1	39	Thirs	0
415	Control	t2	42	Thirs	0
415	Control	t1	42	Thirs	0
416	Control	t1	49	Thirs	0
416	Control	t2	46	Thirs	0
417	Control	t1	36	Thirs	0
417	Control	t2	35	Thirs	0
420	Control	t1	57	Thirs	0
420	Control	t2	48	Thirs	0
421	Control	t2	37	Thirs	0
421	Control	t1	46	Thirs	0
424	Control	t1	59	Thirs	0
424	Control	t2	56	Thirs	0
425	Control	t1	56	Thirs	0
425	Control	t2	59	Thirs	0
426	Control	t1	54	Thirs	0
426	Control	t2	53	Thirs	0
427	Control	t2	37	Thirs	0
427	Control	t1	33	Thirs	0
428	Control	t1	55	Thirs	0
428	Control	t2	61	Thirs	0
429	Control	t1	53	Thirs	0
429	Control	t2	41	Thirs	0
430	Control	t1	36	Thirs	0
430	Control	t2	45	Thirs	0
435	Control	t2	55	Thirs	0
435	Control	t1	55	Thirs	0
436	Control	t2	49	Thirs	0
436	Control	t1	47	Thirs	0
438	Control	t2	50	Thirs	0
438	Control	t1	49	Thirs	0
439	Control	t1	41	Thirs	0
439	Control	t2	45	Thirs	0
440	Control	t1	48	Thirs	0
440	Control	t2	49	Thirs	0
441	Control	t2	52	Thirs	0
441	Control	t1	56	Thirs	0
442	Control	t2	59	Thirs	0
442	Control	t1	51	Thirs	0
443	Control	t1	54	Thirs	0
443	Control	t2	54	Thirs	0
444	Control	t1	44	Thirs	0
444	Control	t2	46	Thirs	0
445	Control	t2	59	Thirs	0
445	Control	t1	61	Thirs	0
446	Control	t2	30	Thirs	0
446	Control	t1	23	Thirs	0
448	Control	t1	50	Thirs	0
448	Control	t2	54	Thirs	0
449	Control	t1	55	Thirs	0
449	Control	t2	55	Thirs	0
450	Control	t2	55	Thirs	0
450	Control	t1	57	Thirs	0
451	Control	t2	60	Thirs	0
451	Control	t1	58	Thirs	0
454	Control	t2	51	Thirs	0
454	Control	t1	38	Thirs	0
455	Control	t1	55	Thirs	0
455	Control	t2	45	Thirs	0
456	Control	t1	55	Thirs	0
456	Control	t2	54	Thirs	0
457	Control	t2	58	Thirs	0
457	Control	t1	56	Thirs	0
458	Control	t2	42	Thirs	0
458	Control	t1	50	Thirs	0
459	Control	t1	50	Thirs	0
459	Control	t2	53	Thirs	0
460	Control	t1	53	Thirs	0
460	Control	t2	55	Thirs	0
461	Control	t2	55	Thirs	0
461	Control	t1	54	Thirs	0
462	Control	t2	49	Thirs	0
462	Control	t1	43	Thirs	0
463	Control	t1	56	Thirs	0
463	Control	t2	51	Thirs	0
464	Control	t1	42	Thirs	0
464	Control	t2	48	Thirs	0
465	Control	t2	50	Thirs	0
465	Control	t1	48	Thirs	0
466	Control	t2	60	Thirs	0
466	Control	t1	53	Thirs	0
467	Control	t2	54	Thirs	0
467	Control	t1	50	Thirs	0
468	Control	t1	35	Thirs	0
468	Control	t2	42	Thirs	0
469	Control	t1	61	Thirs	0
469	Control	t2	60	Thirs	0
470	Control	t1	57	Thirs	0
470	Control	t2	55	Thirs	0
471	Control	t2	34	Thirs	0
471	Control	t1	42	Thirs	0
474	Control	t1	53	Thirs	0
474	Control	t2	50	Thirs	0
476	Control	t1	44	Thirs	0
476	Control	t2	52	Thirs	0
477	Control	t1	44	Thirs	0
477	Control	t2	44	Thirs	0
479	Control	t2	42	Thirs	0
479	Control	t1	43	Thirs	0
480	Control	t1	44	Thirs	0
480	Control	t2	48	Thirs	0
481	Control	t1	51	Thirs	0
481	Control	t2	48	Thirs	0
484	Control	t1	39	Thirs	0
484	Control	t2	36	Thirs	0

## Sheet: SHS
ID	Group	time	Allitem_SHS	Cohort	Number_classes_attended
2	Control	t1	2	First	0
2	Control	t2	2.25	First	0
5	Control	t2	3	First	0
5	Control	t1	3	First	0
7	Control	t2	4.25	First	0
7	Control	t1	5.25	First	0
8	Control	t2	6.25	First	0
8	Control	t1	6.25	First	0
9	Control	t1	5	First	0
9	Control	t2	2.5	First	0
11	Control	t2	3.75	First	0
11	Control	t1	2.75	First	0
16	Tretated	t2	3.5	First	4
16	Tretated	t1	3.5	First	4
21	Tretated	t2	4.5	First	9
21	Tretated	t1	3.75	First	9
23	Control	t1	5.25	First	0
23	Control	t2	4.75	First	0
25	Control	t2	4	First	0
25	Control	t1	4.25	First	0
26	Control	t1	4.75	First	0
26	Control	t2	5	First	0
27	Tretated	t1	6	First	10
27	Tretated	t2	6.25	First	10
28	Control	t1	6.5	First	0
28	Control	t2	6.75	First	0
32	Tretated	t2	4.75	First	10
32	Tretated	t1	5	First	10
34	Tretated	t1	3.25	First	8
34	Tretated	t2	4	First	8
38	Tretated	t1	4	First	7
38	Tretated	t2	3.75	First	7
41	Control	t1	3	First	0
41	Control	t2	3.25	First	0
43	Tretated	t1	3.5	First	10
43	Tretated	t2	4.25	First	10
44	Control	t1	3.75	First	0
44	Control	t2	1	First	0
48	Control	t1	3.75	First	0
48	Control	t2	1	First	0
50	Tretated	t1	3.75	First	11
50	Tretated	t2	5.5	First	11
51	Control	t1	5.25	First	0
51	Control	t2	5.5	First	0
52	Control	t2	4.5	First	0
52	Control	t1	4.5	First	0
53	Tretated	t1	6.25	First	9
53	Tretated	t2	6.5	First	9
54	Tretated	t1	7	First	11
54	Tretated	t2	7	First	11
55	Tretated	t1	5	First	8
55	Tretated	t2	5	First	8
56	Tretated	t2	4.75	First	11
56	Tretated	t1	5.75	First	11
57	Tretated	t1	4.25	First	11
57	Tretated	t2	5.5	First	11
58	Tretated	t1	3.5	First	9
58	Tretated	t2	3.75	First	9
61	Control	t1	3.25	First	0
61	Control	t2	3	First	0
63	Tretated	t1	3.5	First	11
63	Tretated	t2	3	First	11
65	Tretated	t1	4.75	First	9
65	Tretated	t2	5.25	First	9
66	Tretated	t1	7	First	9
66	Tretated	t2	5.5	First	9
68	Tretated	t1	5	First	8
68	Tretated	t2	4.5	First	8
69	Tretated	t1	4.5	First	9
69	Tretated	t2	3.25	First	9
70	Control	t2	3	First	0
70	Control	t1	3.5	First	0
71	Control	t1	3.5	First	0
71	Control	t2	3.75	First	0
72	Control	t1	5.5	First	0
72	Control	t2	4.75	First	0
74	Tretated	t1	4	First	5
74	Tretated	t2	4	First	5
75	Control	t2	2.5	First	0
75	Control	t1	2.75	First	0
77	Tretated	t1	5	First	11
77	Tretated	t2	4.75	First	11
78	Control	t2	2.75	First	0
78	Control	t1	3.75	First	0
79	Control	t2	5.5	First	0
79	Control	t1	5	First	0
80	Tretated	t2	5.75	First	10
80	Tretated	t1	5.75	First	10
82	Tretated	t1	5.75	First	9
82	Tretated	t2	6.25	First	9
84	Tretated	t2	6.25	First	10
84	Tretated	t1	6.75	First	10
85	Control	t2	6	First	0
85	Control	t1	6.5	First	0
86	Tretated	t2	3.5	First	8
86	Tretated	t1	3.75	First	8
89	Tretated	t1	5.5	First	11
89	Tretated	t2	6.25	First	11
90	Tretated	t2	4	First	10
90	Tretated	t1	4.25	First	10
91	Tretated	t1	5.5	First	11
91	Tretated	t2	5	First	11
92	Control	t1	5.5	First	0
92	Control	t2	5.5	First	0
93	Control	t1	3.25	First	0
93	Control	t2	3.5	First	0
96	Control	t2	5	First	0
96	Control	t1	4.75	First	0
100	Tretated	t1	4.75	First	11
100	Tretated	t2	5	First	11
101	Tretated	t1	2.25	First	6
101	Tretated	t2	3	First	6
102	Control	t1	4.25	First	0
102	Control	t2	3.5	First	0
103	Tretated	t1	3.75	First	11
103	Tretated	t2	4.5	First	11
104	Control	t1	3	First	0
104	Control	t2	2.5	First	0
105	Control	t1	4.5	First	0
105	Control	t2	2.25	First	0
106	Tretated	t1	5.5	First	9
106	Tretated	t2	4.5	First	9
107	Tretated	t1	6	First	9
107	Tretated	t2	5.5	First	9
109	Tretated	t2	3.25	First	10
109	Tretated	t1	1.25	First	10
110	Tretated	t1	3.5	First	2
110	Tretated	t2	2.25	First	2
111	Tretated	t1	3.5	First	10
111	Tretated	t2	4.25	First	10
114	Control	t1	4.5	First	0
114	Control	t2	4	First	0
116	Control	t2	5.5	First	0
116	Control	t1	5.5	First	0
117	Control	t1	4.5	First	0
117	Control	t2	5	First	0
118	Tretated	t1	2.5	First	4
118	Tretated	t2	2.25	First	4
119	Control	t1	3	First	0
119	Control	t2	3.25	First	0
120	Tretated	t1	4.5	First	4
120	Tretated	t2	4	First	4
122	Tretated	t1	1.75	First	8
122	Tretated	t2	1.5	First	8
123	Control	t1	4.25	First	0
123	Control	t2	4.25	First	0
125	Tretated	t1	2.25	First	11
125	Tretated	t2	4	First	11
126	Tretated	t1	4.25	First	3
126	Tretated	t2	4.25	First	3
128	Control	t2	3.75	First	0
128	Control	t1	4	First	0
131	Control	t1	3.5	First	0
131	Control	t2	2.75	First	0
133	Control	t1	3.5	First	0
133	Control	t2	3.25	First	0
134	Control	t1	5.75	First	0
134	Control	t2	5.25	First	0
135	Control	t2	2	First	0
135	Control	t1	3	First	0
137	Control	t1	3.25	First	0
137	Control	t2	3.5	First	0
139	Control	t2	3.75	First	0
139	Control	t1	4	First	0
140	Control	t2	4.5	First	0
140	Control	t1	5.5	First	0
141	Tretated	t2	4.75	First	9
141	Tretated	t1	5.5	First	9
142	Control	t1	4.75	First	0
142	Control	t2	5.75	First	0
143	Tretated	t2	3.75	First	1
143	Tretated	t1	4.5	First	1
145	Control	t2	1.5	First	0
145	Control	t1	2.5	First	0
146	Tretated	t2	6.5	First	3
146	Tretated	t1	6.5	First	3
147	Control	t1	4.75	First	0
147	Control	t2	4.25	First	0
148	Tretated	t2	3.25	First	9
148	Tretated	t1	3.5	First	9
149	Control	t1	5	First	0
149	Control	t2	5.25	First	0
151	Control	t1	5.25	First	0
151	Control	t2	3.25	First	0
152	Control	t1	4	First	0
152	Control	t2	3.75	First	0
154	Tretated	t2	4.25	First	8
154	Tretated	t1	4.25	First	8
155	Tretated	t1	4.5	First	8
155	Tretated	t2	4.5	First	8
156	Tretated	t1	6.25	First	8
156	Tretated	t2	6.5	First	8
157	Control	t1	5.25	First	0
157	Control	t2	5.75	First	0
158	Tretated	t1	3.25	First	9
158	Tretated	t2	5	First	9
159	Control	t1	1.25	First	0
159	Control	t2	5	First	0
160	Tretated	t1	1.25	First	5
160	Tretated	t2	2.25	First	5
161	Control	t1	2.5	First	0
161	Control	t2	2.5	First	0
164	Control	t1	2	First	0
164	Control	t2	1	First	0
165	Control	t2	2.75	First	0
165	Control	t1	2.75	First	0
169	Control	t1	4.25	First	0
169	Control	t2	4.5	First	0
170	Control	t1	6.25	First	0
170	Control	t2	6	First	0
171	Tretated	t1	6	First	9
171	Tretated	t2	4	First	9
172	Control	t2	6	First	0
172	Control	t1	5.5	First	0
175	Tretated	t1	3.5	First	4
175	Tretated	t2	2.5	First	4
176	Tretated	t1	3.75	First	8
176	Tretated	t2	2.5	First	8
177	Control	t1	4.5	First	0
177	Control	t2	3	First	0
178	Tretated	t1	5.5	First	10
178	Tretated	t2	6	First	10
179	Tretated	t1	4.25	First	1
179	Tretated	t2	4.75	First	1
180	Tretated	t1	3	First	9
180	Tretated	t2	3.5	First	9
181	Tretated	t1	3.5	First	9
181	Tretated	t2	5.5	First	9
182	Control	t1	2.75	First	0
182	Control	t2	3.25	First	0
183	Tretated	t2	4.25	First	6
183	Tretated	t1	3.25	First	6
185	Tretated	t1	5.5	First	11
185	Tretated	t2	4.75	First	11
186	Tretated	t1	3.75	First	10
186	Tretated	t2	4.75	First	10
187	Control	t1	4	First	0
187	Control	t2	2.75	First	0
190	Control	t2	3.75	First	0
190	Control	t1	4.5	First	0
192	Tretated	t1	4	First	9
192	Tretated	t2	4	First	9
193	Control	t2	2.25	First	0
193	Control	t1	2.75	First	0
194	Tretated	t2	4.75	First	9
194	Tretated	t1	4.75	First	9
195	Tretated	t2	4.5	First	2
195	Tretated	t1	3.5	First	2
196	Control	t1	6.75	First	0
196	Control	t2	7	First	0
197	Tretated	t2	4.75	First	10
197	Tretated	t1	4.25	First	10
199	Tretated	t2	4.25	First	5
199	Tretated	t1	5	First	5
200	Control	t2	6.5	First	0
200	Control	t1	6.5	First	0
203	Control	t1	5.5	First	0
203	Control	t2	5	First	0
204	Tretated	t2	2.75	First	7
204	Tretated	t1	1.75	First	7
205	Tretated	t1	3.75	First	7
205	Tretated	t2	4.5	First	7
206	Control	t1	3.25	First	0
206	Control	t2	3	First	0
209	Tretated	t1	3.5	First	7
209	Tretated	t2	4.25	First	7
213	Tretated	t2	3.5	First	3
213	Tretated	t1	3.75	First	3
214	Tretated	t1	4.75	First	9
214	Tretated	t2	4.75	First	9
215	Tretated	t1	4.75	First	10
215	Tretated	t2	4	First	10
216	Control	t1	5.75	First	0
216	Control	t2	6	First	0
219	Control	t1	3.25	First	0
219	Control	t2	3.5	First	0
221	Control	t1	6	First	0
221	Control	t2	5.75	First	0
223	Control	t1	4.25	First	0
223	Control	t2	4.5	First	0
224	Control	t1	6.25	First	0
224	Control	t2	5.75	First	0
226	Tretated	t1	3.25	First	5
226	Tretated	t2	3.75	First	5
227	Control	t2	1.75	First	0
227	Control	t1	3.25	First	0
229	Control	t1	3.75	First	0
229	Control	t2	4	First	0
230	Control	t1	5.5	First	0
230	Control	t2	4	First	0
231	Control	t1	4	First	0
231	Control	t2	5	First	0
235	Control	t2	1	First	0
235	Control	t1	3.25	First	0
238	Control	t1	4	First	0
238	Control	t2	4	First	0
239	Tretated	t1	5.5	First	9
239	Tretated	t2	5.5	First	9
242	Tretated	t1	4	First	11
242	Tretated	t2	2.5	First	11
243	Control	t1	3.75	First	0
243	Control	t2	3.5	First	0
245	Control	t1	6.5	First	0
245	Control	t2	5.75	First	0
246	Tretated	t1	2.5	First	3
246	Tretated	t2	3.5	First	3
248	Control	t1	5.5	First	0
248	Control	t2	4.75	First	0
249	Tretated	t1	4.75	First	11
249	Tretated	t2	5	First	11
250	Control	t2	5.5	First	0
250	Control	t1	5.5	First	0
251	Tretated	t1	7	First	9
251	Tretated	t2	5.5	First	9
254	Tretated	t1	5.75	First	7
254	Tretated	t2	5.5	First	7
255	Tretated	t1	5.75	First	1
255	Tretated	t2	4.25	First	1
257	Control	t2	2.75	First	0
257	Control	t1	2.75	First	0
258	Control	t1	3	First	0
258	Control	t2	2.75	First	0
259	Tretated	t2	4	First	4
259	Tretated	t1	4	First	4
261	Tretated	t2	5.5	First	9
261	Tretated	t1	4.25	First	9
263	Tretated	t2	4.25	First	11
263	Tretated	t1	4.25	First	11
264	Control	t1	3.75	First	0
264	Control	t2	3.75	First	0
265	Control	t2	6	First	0
265	Control	t1	5.75	First	0
267	Tretated	t2	5.75	First	9
267	Tretated	t1	4.75	First	9
270	Tretated	t2	4.75	First	8
270	Tretated	t1	4.25	First	8
272	Control	t1	6	First	0
272	Control	t2	5.75	First	0
1	Control	t1	5.5	Second	0
1	Control	t2	5.25	Second	0
3	Tretated	t1	4.75	Second	3
3	Tretated	t2	5.75	Second	3
4	Control	t1	4.25	Second	0
4	Control	t2	4.5	Second	0
17	Control	t1	5.5	Second	0
17	Control	t2	3.75	Second	0
18	Tretated	t2	4.5	Second	9
18	Tretated	t1	6.25	Second	9
24	Tretated	t2	6	Second	8
24	Tretated	t1	6.25	Second	8
31	Control	t1	6.75	Second	0
31	Control	t2	7	Second	0
33	Tretated	t1	6	Second	3
33	Tretated	t2	6	Second	3
35	Control	t2	6.5	Second	0
35	Control	t1	5.5	Second	0
37	Tretated	t2	6	Second	0
37	Tretated	t1	6.5	Second	0
40	Control	t1	2	Second	0
40	Control	t2	3	Second	0
47	Tretated	t1	5.75	Second	7
47	Tretated	t2	6.75	Second	7
59	Control	t2	3.75	Second	0
59	Control	t1	4.75	Second	0
81	Tretated	t2	4	Second	7
81	Tretated	t1	3.75	Second	7
87	Tretated	t1	3	Second	7
87	Tretated	t2	4.25	Second	7
97	Tretated	t1	1.25	Second	10
97	Tretated	t2	2.25	Second	10
98	Control	t1	4.75	Second	0
98	Control	t2	5.75	Second	0
99	Control	t2	4	Second	0
99	Control	t1	3.25	Second	0
121	Tretated	t2	6.75	Second	7
121	Tretated	t1	6.75	Second	7
127	Control	t1	5	Second	0
127	Control	t2	4.25	Second	0
129	Control	t1	6	Second	0
129	Control	t2	6.25	Second	0
162	Control	t2	5.5	Second	0
162	Control	t1	6	Second	0
174	Control	t2	2	Second	0
174	Control	t1	3.25	Second	0
188	Control	t1	4.25	Second	0
188	Control	t2	5	Second	0
189	Tretated	t1	6	Second	2
189	Tretated	t2	5.75	Second	2
207	Control	t2	6	Second	0
207	Control	t1	5.75	Second	0
211	Tretated	t2	4.25	Second	3
211	Tretated	t1	6.5	Second	3
218	Control	t1	3.25	Second	0
218	Control	t2	4.5	Second	0
220	Tretated	t1	4.25	Second	9
220	Tretated	t2	4.75	Second	9
232	Control	t1	6.25	Second	0
232	Control	t2	5.5	Second	0
233	Control	t2	5.5	Second	0
233	Control	t1	4.75	Second	0
268	Tretated	t2	5	Second	7
268	Tretated	t1	4	Second	7
273	Control	t1	5	Second	0
273	Control	t2	5.25	Second	0
274	Control	t1	5.75	Second	0
274	Control	t2	5.25	Second	0
279	Control	t2	2.25	Second	0
279	Control	t1	1.75	Second	0
283	Tretated	t2	4.25	Second	9
283	Tretated	t1	3.5	Second	9
284	Tretated	t1	4	Second	4
284	Tretated	t2	5.25	Second	4
285	Control	t1	4.5	Second	0
285	Control	t2	3.75	Second	0
286	Tretated	t2	4	Second	4
286	Tretated	t1	3	Second	4
288	Control	t2	3.25	Second	0
288	Control	t1	3	Second	0
289	Control	t1	6	Second	0
289	Control	t2	6	Second	0
290	Control	t1	3.75	Second	0
290	Control	t2	4	Second	0
291	Control	t1	2.25	Second	0
291	Control	t2	4.5	Second	0
294	Control	t1	2.25	Second	0
294	Control	t2	3	Second	0
296	Tretated	t2	3.75	Second	7
296	Tretated	t1	2.25	Second	7
297	Tretated	t2	7	Second	8
297	Tretated	t1	5.5	Second	8
298	Control	t1	5.25	Second	0
298	Control	t2	5.75	Second	0
299	Tretated	t1	3	Second	4
299	Tretated	t2	4.25	Second	4
303	Control	t2	5.5	Second	0
303	Control	t1	3.75	Second	0
305	Control	t2	4.25	Second	0
305	Control	t1	2.75	Second	0
307	Tretated	t1	3.75	Second	8
307	Tretated	t2	4.25	Second	8
308	Tretated	t1	3	Second	4
308	Tretated	t2	3.75	Second	4
309	Tretated	t2	2.5	Second	6
309	Tretated	t1	5	Second	6
310	Control	t2	3.25	Second	0
310	Control	t1	2.75	Second	0
311	Tretated	t1	4.75	Second	9
311	Tretated	t2	5.75	Second	9
312	Control	t1	5	Second	0
312	Control	t2	6.25	Second	0
313	Control	t1	6.75	Second	0
313	Control	t2	6.75	Second	0
314	Tretated	t2	6	Second	9
314	Tretated	t1	5.5	Second	9
317	Tretated	t2	6.25	Second	9
317	Tretated	t1	6	Second	9
318	Control	t1	5	Second	0
318	Control	t2	4	Second	0
319	Tretated	t1	3.75	Second	8
319	Tretated	t2	5.25	Second	8
320	Control	t2	3.75	Second	0
320	Control	t1	3	Second	0
322	Control	t2	4	Second	0
322	Control	t1	3.75	Second	0
323	Control	t1	4.5	Second	0
323	Control	t2	5.25	Second	0
325	Control	t1	5.5	Second	0
325	Control	t2	6.25	Second	0
327	Control	t2	4.75	Second	0
327	Control	t1	5.5	Second	0
330	Control	t2	5	Second	0
330	Control	t1	5	Second	0
331	Tretated	t1	6.25	Second	7
331	Tretated	t2	7	Second	7
332	Control	t1	4.5	Second	0
332	Control	t2	4.75	Second	0
333	Tretated	t1	4	Second	5
333	Tretated	t2	3.5	Second	5
334	Tretated	t2	2	Second	6
334	Tretated	t1	3	Second	6
335	Control	t2	2.5	Second	0
335	Control	t1	2	Second	0
336	Control	t1	4.75	Second	0
336	Control	t2	4.75	Second	0
338	Tretated	t1	2.75	Second	5
338	Tretated	t2	2.5	Second	5
339	Tretated	t2	3	Second	8
339	Tretated	t1	2.75	Second	8
340	Control	t2	5.25	Second	0
340	Control	t1	4.75	Second	0
341	Tretated	t1	3.75	Second	8
341	Tretated	t2	4.25	Second	8
342	Tretated	t1	4.5	Second	7
342	Tretated	t2	5.5	Second	7
343	Control	t2	3	Second	0
343	Control	t1	4.75	Second	0
344	Control	t2	3.5	Second	0
344	Control	t1	4	Second	0
345	Control	t1	6.5	Second	0
345	Control	t2	6.5	Second	0
347	Control	t1	4.25	Second	0
347	Control	t2	4.25	Second	0
348	Tretated	t1	5.75	Second	7
348	Tretated	t2	6.25	Second	7
349	Control	t1	3.5	Second	0
349	Control	t2	3.5	Second	0
10	Tretated	t1	4	Thirs	5
10	Tretated	t2	5.5	Thirs	5
153	Tretated	t1	4.25	Thirs	4
153	Tretated	t2	4	Thirs	4
355	Tretated	t1	3.25	Thirs	10
355	Tretated	t2	3.75	Thirs	10
356	Tretated	t2	5	Thirs	7
356	Tretated	t1	1.75	Thirs	7
359	Tretated	t1	6	Thirs	7
359	Tretated	t2	5.25	Thirs	7
360	Tretated	t1	3.25	Thirs	10
360	Tretated	t2	5	Thirs	10
361	Tretated	t1	3.75	Thirs	10
361	Tretated	t2	6	Thirs	10
362	Tretated	t2	4.75	Thirs	9
362	Tretated	t1	4.5	Thirs	9
364	Tretated	t1	4.5	Thirs	11
364	Tretated	t2	6.75	Thirs	11
368	Tretated	t1	2.75	Thirs	9
368	Tretated	t2	3.25	Thirs	9
369	Tretated	t1	3	Thirs	8
369	Tretated	t2	5.75	Thirs	8
370	Tretated	t2	6.75	Thirs	6
370	Tretated	t1	6	Thirs	6
373	Tretated	t2	3.5	Thirs	7
373	Tretated	t1	3.25	Thirs	7
377	Tretated	t2	6.25	Thirs	9
377	Tretated	t1	6	Thirs	9
378	Tretated	t1	4.5	Thirs	5
378	Tretated	t2	3.75	Thirs	5
379	Tretated	t1	4.75	Thirs	6
379	Tretated	t2	4.75	Thirs	6
385	Tretated	t2	5.25	Thirs	5
385	Tretated	t1	5.25	Thirs	5
387	Tretated	t2	3.5	Thirs	7
387	Tretated	t1	3.5	Thirs	7
388	Tretated	t1	5.25	Thirs	5
388	Tretated	t2	5.5	Thirs	5
390	Control	t1	4	Thirs	0
390	Control	t2	3.5	Thirs	0
391	Control	t2	4.25	Thirs	0
391	Control	t1	4.75	Thirs	0
392	Control	t2	2	Thirs	0
392	Control	t1	2.25	Thirs	0
394	Control	t1	5	Thirs	0
394	Control	t2	5.75	Thirs	0
395	Control	t1	4.25	Thirs	0
395	Control	t2	3.25	Thirs	0
396	Control	t2	4.25	Thirs	0
396	Control	t1	5.5	Thirs	0
397	Control	t2	5.5	Thirs	0
397	Control	t1	5.25	Thirs	0
398	Control	t2	7	Thirs	0
398	Control	t1	6	Thirs	0
399	Control	t1	3.25	Thirs	0
399	Control	t2	3.75	Thirs	0
400	Tretated	t1	1.75	Thirs	7
400	Tretated	t2	2.75	Thirs	7
401	Control	t2	2.5	Thirs	0
401	Control	t1	3	Thirs	0
402	Control	t2	2	Thirs	0
402	Control	t1	1.5	Thirs	0
403	Control	t1	2.5	Thirs	0
403	Control	t2	2.75	Thirs	0
404	Control	t1	3.75	Thirs	0
404	Control	t2	3.25	Thirs	0
405	Control	t2	6.75	Thirs	0
405	Control	t1	6.5	Thirs	0
406	Control	t2	3.75	Thirs	0
406	Control	t1	4	Thirs	0
409	Control	t1	5	Thirs	0
409	Control	t2	6	Thirs	0
410	Control	t1	5.5	Thirs	0
410	Control	t2	3.75	Thirs	0
411	Control	t2	2.75	Thirs	0
411	Control	t1	2	Thirs	0
412	Control	t2	3.25	Thirs	0
412	Control	t1	2.25	Thirs	0
415	Control	t2	1.5	Thirs	0
415	Control	t1	2	Thirs	0
416	Control	t1	4.5	Thirs	0
416	Control	t2	4	Thirs	0
417	Control	t1	2	Thirs	0
417	Control	t2	1.75	Thirs	0
420	Control	t1	4.5	Thirs	0
420	Control	t2	3.75	Thirs	0
421	Control	t2	4	Thirs	0
421	Control	t1	4	Thirs	0
424	Control	t1	4.75	Thirs	0
424	Control	t2	5.25	Thirs	0
425	Control	t1	4.5	Thirs	0
425	Control	t2	4.75	Thirs	0
426	Control	t1	4.25	Thirs	0
426	Control	t2	4.5	Thirs	0
427	Control	t2	2.5	Thirs	0
427	Control	t1	1.75	Thirs	0
428	Control	t1	5.75	Thirs	0
428	Control	t2	6	Thirs	0
429	Control	t1	4.25	Thirs	0
429	Control	t2	3.5	Thirs	0
430	Control	t1	3.5	Thirs	0
430	Control	t2	4.75	Thirs	0
435	Control	t2	5.5	Thirs	0
435	Control	t1	5.25	Thirs	0
436	Control	t2	3.25	Thirs	0
436	Control	t1	3.75	Thirs	0
438	Control	t2	4	Thirs	0
438	Control	t1	4	Thirs	0
439	Control	t1	2.5	Thirs	0
439	Control	t2	3.25	Thirs	0
440	Control	t1	3.25	Thirs	0
440	Control	t2	4.25	Thirs	0
441	Control	t2	5.75	Thirs	0
441	Control	t1	6.25	Thirs	0
442	Control	t2	5.25	Thirs	0
442	Control	t1	5.25	Thirs	0
443	Control	t1	5.75	Thirs	0
443	Control	t2	5.25	Thirs	0
444	Control	t1	4.5	Thirs	0
444	Control	t2	5.25	Thirs	0
445	Control	t2	7	Thirs	0
445	Control	t1	7	Thirs	0
446	Control	t2	3.5	Thirs	0
446	Control	t1	2.75	Thirs	0
448	Control	t1	3.75	Thirs	0
448	Control	t2	3.75	Thirs	0
449	Control	t1	4	Thirs	0
449	Control	t2	4.25	Thirs	0
450	Control	t2	5.75	Thirs	0
450	Control	t1	6	Thirs	0
451	Control	t2	5.75	Thirs	0
451	Control	t1	6	Thirs	0
454	Control	t2	4	Thirs	0
454	Control	t1	2.75	Thirs	0
455	Control	t1	6	Thirs	0
455	Control	t2	5.25	Thirs	0
456	Control	t1	5.25	Thirs	0
456	Control	t2	6	Thirs	0
457	Control	t2	6.25	Thirs	0
457	Control	t1	6	Thirs	0
458	Control	t2	4	Thirs	0
458	Control	t1	4.25	Thirs	0
459	Control	t1	4.5	Thirs	0
459	Control	t2	4.75	Thirs	0
460	Control	t1	4	Thirs	0
460	Control	t2	4.5	Thirs	0
461	Control	t2	6.5	Thirs	0
461	Control	t1	5.5	Thirs	0
462	Control	t2	5.5	Thirs	0
462	Control	t1	5.25	Thirs	0
463	Control	t1	5.75	Thirs	0
463	Control	t2	5.5	Thirs	0
464	Control	t1	3.25	Thirs	0
464	Control	t2	3.75	Thirs	0
465	Control	t2	3.5	Thirs	0
465	Control	t1	3.75	Thirs	0
466	Control	t2	5.5	Thirs	0
466	Control	t1	5	Thirs	0
467	Control	t2	4	Thirs	0
467	Control	t1	4.25	Thirs	0
468	Control	t1	2.75	Thirs	0
468	Control	t2	2.75	Thirs	0
469	Control	t1	5.75	Thirs	0
469	Control	t2	5.5	Thirs	0
470	Control	t1	4.75	Thirs	0
470	Control	t2	5.5	Thirs	0
471	Control	t2	1	Thirs	0
471	Control	t1	1.25	Thirs	0
474	Control	t1	5	Thirs	0
474	Control	t2	5.25	Thirs	0
476	Control	t1	3	Thirs	0
476	Control	t2	2.5	Thirs	0
477	Control	t1	3	Thirs	0
477	Control	t2	3.75	Thirs	0
479	Control	t2	3.5	Thirs	0
479	Control	t1	4.25	Thirs	0
480	Control	t1	2.75	Thirs	0
480	Control	t2	3	Thirs	0
481	Control	t1	3.5	Thirs	0
481	Control	t2	4	Thirs	0
484	Control	t1	2.25	Thirs	0
484	Control	t2	2.25	Thirs	0

## Sheet: PSS
ID	Group	time	Allitem_PSS	Cohort	Number_classes_attended
2	Control	t1	32	First	0
2	Control	t2	34	First	0
5	Control	t2	27	First	0
5	Control	t1	25	First	0
7	Control	t2	35	First	0
7	Control	t1	21	First	0
8	Control	t2	10	First	0
8	Control	t1	23	First	0
9	Control	t1	31	First	0
9	Control	t2	35	First	0
11	Control	t2	23	First	0
11	Control	t1	20	First	0
16	Tretated	t2	21	First	4
16	Tretated	t1	25	First	4
21	Tretated	t2	20	First	9
21	Tretated	t1	28	First	9
23	Control	t1	25	First	0
23	Control	t2	29	First	0
25	Control	t2	17	First	0
25	Control	t1	13	First	0
26	Control	t1	10	First	0
26	Control	t2	18	First	0
27	Tretated	t1	8	First	10
27	Tretated	t2	12	First	10
28	Control	t1	14	First	0
28	Control	t2	15	First	0
32	Tretated	t2	11	First	10
32	Tretated	t1	12	First	10
34	Tretated	t1	25	First	8
34	Tretated	t2	28	First	8
38	Tretated	t1	22	First	7
38	Tretated	t2	14	First	7
41	Control	t1	28	First	0
41	Control	t2	22	First	0
43	Tretated	t1	19	First	10
43	Tretated	t2	19	First	10
44	Control	t1	16	First	0
44	Control	t2	34	First	0
48	Control	t1	21	First	0
48	Control	t2	33	First	0
50	Tretated	t1	21	First	11
50	Tretated	t2	13	First	11
51	Control	t1	13	First	0
51	Control	t2	16	First	0
52	Control	t2	12	First	0
52	Control	t1	7	First	0
53	Tretated	t1	12	First	9
53	Tretated	t2	9	First	9
54	Tretated	t1	4	First	11
54	Tretated	t2	2	First	11
55	Tretated	t1	24	First	8
55	Tretated	t2	14	First	8
56	Tretated	t2	9	First	11
56	Tretated	t1	12	First	11
57	Tretated	t1	30	First	11
57	Tretated	t2	19	First	11
58	Tretated	t1	21	First	9
58	Tretated	t2	24	First	9
61	Control	t1	19	First	0
61	Control	t2	21	First	0
63	Tretated	t1	29	First	11
63	Tretated	t2	25	First	11
65	Tretated	t1	22	First	9
65	Tretated	t2	15	First	9
66	Tretated	t1	20	First	9
66	Tretated	t2	9	First	9
68	Tretated	t1	18	First	8
68	Tretated	t2	12	First	8
69	Tretated	t1	18	First	9
69	Tretated	t2	23	First	9
70	Control	t2	19	First	0
70	Control	t1	15	First	0
71	Control	t1	25	First	0
71	Control	t2	24	First	0
72	Control	t1	14	First	0
72	Control	t2	18	First	0
74	Tretated	t1	13	First	5
74	Tretated	t2	17	First	5
75	Control	t2	30	First	0
75	Control	t1	24	First	0
77	Tretated	t1	13	First	11
77	Tretated	t2	6	First	11
78	Control	t2	35	First	0
78	Control	t1	16	First	0
79	Control	t2	14	First	0
79	Control	t1	18	First	0
80	Tretated	t2	13	First	10
80	Tretated	t1	22	First	10
82	Tretated	t1	19	First	9
82	Tretated	t2	10	First	9
84	Tretated	t2	9	First	10
84	Tretated	t1	8	First	10
85	Control	t2	6	First	0
85	Control	t1	3	First	0
86	Tretated	t2	12	First	8
86	Tretated	t1	16	First	8
89	Tretated	t1	8	First	11
89	Tretated	t2	6	First	11
90	Tretated	t2	18	First	10
90	Tretated	t1	19	First	10
91	Tretated	t1	24	First	11
91	Tretated	t2	27	First	11
92	Control	t1	21	First	0
92	Control	t2	12	First	0
93	Control	t1	17	First	0
93	Control	t2	15	First	0
96	Control	t2	15	First	0
96	Control	t1	14	First	0
100	Tretated	t1	18	First	11
100	Tretated	t2	7	First	11
101	Tretated	t1	30	First	6
101	Tretated	t2	19	First	6
102	Control	t1	19	First	0
102	Control	t2	16	First	0
103	Tretated	t1	19	First	11
103	Tretated	t2	16	First	11
104	Control	t1	22	First	0
104	Control	t2	33	First	0
105	Control	t1	18	First	0
105	Control	t2	19	First	0
106	Tretated	t1	9	First	9
106	Tretated	t2	10	First	9
107	Tretated	t1	14	First	9
107	Tretated	t2	9	First	9
109	Tretated	t2	11	First	10
109	Tretated	t1	25	First	10
110	Tretated	t1	14	First	2
110	Tretated	t2	20	First	2
111	Tretated	t1	11	First	10
111	Tretated	t2	13	First	10
114	Control	t1	12	First	0
114	Control	t2	17	First	0
116	Control	t2	22	First	0
116	Control	t1	14	First	0
117	Control	t1	12	First	0
117	Control	t2	18	First	0
118	Tretated	t1	29	First	4
118	Tretated	t2	27	First	4
119	Control	t1	22	First	0
119	Control	t2	26	First	0
120	Tretated	t1	24	First	4
120	Tretated	t2	20	First	4
122	Tretated	t1	33	First	8
122	Tretated	t2	34	First	8
123	Control	t1	18	First	0
123	Control	t2	15	First	0
125	Tretated	t1	23	First	11
125	Tretated	t2	17	First	11
126	Tretated	t1	16	First	3
126	Tretated	t2	20	First	3
128	Control	t2	24	First	0
128	Control	t1	28	First	0
131	Control	t1	24	First	0
131	Control	t2	26	First	0
133	Control	t1	19	First	0
133	Control	t2	13	First	0
134	Control	t1	14	First	0
134	Control	t2	12	First	0
135	Control	t2	30	First	0
135	Control	t1	24	First	0
137	Control	t1	24	First	0
137	Control	t2	24	First	0
139	Control	t2	21	First	0
139	Control	t1	16	First	0
140	Control	t2	15	First	0
140	Control	t1	18	First	0
141	Tretated	t2	25	First	9
141	Tretated	t1	27	First	9
142	Control	t1	19	First	0
142	Control	t2	12	First	0
143	Tretated	t2	21	First	1
143	Tretated	t1	14	First	1
145	Control	t2	36	First	0
145	Control	t1	22	First	0
146	Tretated	t2	20	First	3
146	Tretated	t1	24	First	3
147	Control	t1	19	First	0
147	Control	t2	26	First	0
148	Tretated	t2	24	First	9
148	Tretated	t1	29	First	9
149	Control	t1	10	First	0
149	Control	t2	15	First	0
151	Control	t1	20	First	0
151	Control	t2	20	First	0
152	Control	t1	20	First	0
152	Control	t2	25	First	0
154	Tretated	t2	12	First	8
154	Tretated	t1	10	First	8
155	Tretated	t1	18	First	8
155	Tretated	t2	8	First	8
156	Tretated	t1	9	First	8
156	Tretated	t2	7	First	8
157	Control	t1	10	First	0
157	Control	t2	9	First	0
158	Tretated	t1	29	First	9
158	Tretated	t2	19	First	9
159	Control	t1	40	First	0
159	Control	t2	26	First	0
160	Tretated	t1	27	First	5
160	Tretated	t2	21	First	5
161	Control	t1	31	First	0
161	Control	t2	31	First	0
164	Control	t1	24	First	0
164	Control	t2	24	First	0
165	Control	t2	28	First	0
165	Control	t1	25	First	0
169	Control	t1	24	First	0
169	Control	t2	21	First	0
170	Control	t1	17	First	0
170	Control	t2	11	First	0
171	Tretated	t1	28	First	9
171	Tretated	t2	32	First	9
172	Control	t2	6	First	0
172	Control	t1	13	First	0
175	Tretated	t1	20	First	4
175	Tretated	t2	25	First	4
176	Tretated	t1	30	First	8
176	Tretated	t2	32	First	8
177	Control	t1	9	First	0
177	Control	t2	30	First	0
178	Tretated	t1	12	First	10
178	Tretated	t2	12	First	10
179	Tretated	t1	22	First	1
179	Tretated	t2	13	First	1
180	Tretated	t1	33	First	9
180	Tretated	t2	22	First	9
181	Tretated	t1	19	First	9
181	Tretated	t2	19	First	9
182	Control	t1	21	First	0
182	Control	t2	25	First	0
183	Tretated	t2	19	First	6
183	Tretated	t1	22	First	6
185	Tretated	t1	16	First	11
185	Tretated	t2	15	First	11
186	Tretated	t1	26	First	10
186	Tretated	t2	21	First	10
187	Control	t1	22	First	0
187	Control	t2	17	First	0
190	Control	t2	26	First	0
190	Control	t1	26	First	0
192	Tretated	t1	27	First	9
192	Tretated	t2	15	First	9
193	Control	t2	27	First	0
193	Control	t1	33	First	0
194	Tretated	t2	13	First	9
194	Tretated	t1	16	First	9
195	Tretated	t2	18	First	2
195	Tretated	t1	21	First	2
196	Control	t1	16	First	0
196	Control	t2	12	First	0
197	Tretated	t2	18	First	10
197	Tretated	t1	15	First	10
199	Tretated	t2	12	First	5
199	Tretated	t1	14	First	5
200	Control	t2	21	First	0
200	Control	t1	15	First	0
203	Control	t1	5	First	0
203	Control	t2	12	First	0
204	Tretated	t2	24	First	7
204	Tretated	t1	32	First	7
205	Tretated	t1	22	First	7
205	Tretated	t2	15	First	7
206	Control	t1	20	First	0
206	Control	t2	23	First	0
209	Tretated	t1	16	First	7
209	Tretated	t2	16	First	7
213	Tretated	t2	24	First	3
213	Tretated	t1	22	First	3
214	Tretated	t1	19	First	9
214	Tretated	t2	15	First	9
215	Tretated	t1	8	First	10
215	Tretated	t2	13	First	10
216	Control	t1	12	First	0
216	Control	t2	11	First	0
219	Control	t1	23	First	0
219	Control	t2	14	First	0
221	Control	t1	9	First	0
221	Control	t2	9	First	0
223	Control	t1	25	First	0
223	Control	t2	16	First	0
224	Control	t1	9	First	0
224	Control	t2	13	First	0
226	Tretated	t1	25	First	5
226	Tretated	t2	16	First	5
227	Control	t2	31	First	0
227	Control	t1	31	First	0
229	Control	t1	25	First	0
229	Control	t2	27	First	0
230	Control	t1	19	First	0
230	Control	t2	21	First	0
231	Control	t1	22	First	0
231	Control	t2	26	First	0
235	Control	t2	35	First	0
235	Control	t1	17	First	0
238	Control	t1	17	First	0
238	Control	t2	14	First	0
239	Tretated	t1	19	First	9
239	Tretated	t2	11	First	9
242	Tretated	t1	12	First	11
242	Tretated	t2	20	First	11
243	Control	t1	31	First	0
243	Control	t2	22	First	0
245	Control	t1	11	First	0
245	Control	t2	14	First	0
246	Tretated	t1	29	First	3
246	Tretated	t2	27	First	3
248	Control	t1	13	First	0
248	Control	t2	19	First	0
249	Tretated	t1	19	First	11
249	Tretated	t2	18	First	11
250	Control	t2	16	First	0
250	Control	t1	20	First	0
251	Tretated	t1	20	First	9
251	Tretated	t2	15	First	9
254	Tretated	t1	6	First	7
254	Tretated	t2	18	First	7
255	Tretated	t1	30	First	1
255	Tretated	t2	22	First	1
257	Control	t2	19	First	0
257	Control	t1	32	First	0
258	Control	t1	23	First	0
258	Control	t2	19	First	0
259	Tretated	t2	22	First	4
259	Tretated	t1	15	First	4
261	Tretated	t2	11	First	9
261	Tretated	t1	26	First	9
263	Tretated	t2	17	First	11
263	Tretated	t1	22	First	11
264	Control	t1	17	First	0
264	Control	t2	18	First	0
265	Control	t2	13	First	0
265	Control	t1	17	First	0
267	Tretated	t2	14	First	9
267	Tretated	t1	21	First	9
270	Tretated	t2	15	First	8
270	Tretated	t1	17	First	8
272	Control	t1	15	First	0
272	Control	t2	14	First	0
1	Control	t1	11	Second	0
1	Control	t2	12	Second	0
3	Tretated	t1	26	Second	3
3	Tretated	t2	12	Second	3
4	Control	t1	26	Second	0
4	Control	t2	25	Second	0
17	Control	t1	11	Second	0
17	Control	t2	12	Second	0
18	Tretated	t2	11	Second	9
18	Tretated	t1	12	Second	9
24	Tretated	t2	16	Second	8
24	Tretated	t1	17	Second	8
31	Control	t1	9	Second	0
31	Control	t2	6	Second	0
33	Tretated	t1	11	Second	3
33	Tretated	t2	15	Second	3
35	Control	t2	9	Second	0
35	Control	t1	15	Second	0
37	Tretated	t2	19	Second	0
37	Tretated	t1	19	Second	0
40	Control	t1	20	Second	0
40	Control	t2	13	Second	0
47	Tretated	t1	15	Second	7
47	Tretated	t2	7	Second	7
59	Control	t2	28	Second	0
59	Control	t1	36	Second	0
81	Tretated	t2	23	Second	7
81	Tretated	t1	24	Second	7
87	Tretated	t1	23	Second	7
87	Tretated	t2	16	Second	7
97	Tretated	t1	33	Second	10
97	Tretated	t2	31	Second	10
98	Control	t1	10	Second	0
98	Control	t2	5	Second	0
99	Control	t2	13	Second	0
99	Control	t1	15	Second	0
121	Tretated	t2	0	Second	7
121	Tretated	t1	2	Second	7
127	Control	t1	25	Second	0
127	Control	t2	23	Second	0
129	Control	t1	22	Second	0
129	Control	t2	16	Second	0
162	Control	t2	29	Second	0
162	Control	t1	10	Second	0
174	Control	t2	26	Second	0
174	Control	t1	26	Second	0
188	Control	t1	23	Second	0
188	Control	t2	16	Second	0
189	Tretated	t1	10	Second	2
189	Tretated	t2	13	Second	2
207	Control	t2	12	Second	0
207	Control	t1	6	Second	0
211	Tretated	t2	20	Second	3
211	Tretated	t1	18	Second	3
218	Control	t1	30	Second	0
218	Control	t2	24	Second	0
220	Tretated	t1	20	Second	9
220	Tretated	t2	16	Second	9
232	Control	t1	11	Second	0
232	Control	t2	11	Second	0
233	Control	t2	22	Second	0
233	Control	t1	24	Second	0
268	Tretated	t2	14	Second	7
268	Tretated	t1	14	Second	7
273	Control	t1	16	Second	0
273	Control	t2	11	Second	0
274	Control	t1	22	Second	0
274	Control	t2	14	Second	0
279	Control	t2	36	Second	0
279	Control	t1	30	Second	0
283	Tretated	t2	16	Second	9
283	Tretated	t1	22	Second	9
284	Tretated	t1	12	Second	4
284	Tretated	t2	8	Second	4
285	Control	t1	11	Second	0
285	Control	t2	14	Second	0
286	Tretated	t2	11	Second	4
286	Tretated	t1	16	Second	4
288	Control	t2	12	Second	0
288	Control	t1	19	Second	0
289	Control	t1	15	Second	0
289	Control	t2	17	Second	0
290	Control	t1	23	Second	0
290	Control	t2	26	Second	0
291	Control	t1	10	Second	0
291	Control	t2	10	Second	0
294	Control	t1	27	Second	0
294	Control	t2	31	Second	0
296	Tretated	t2	11	Second	7
296	Tretated	t1	20	Second	7
297	Tretated	t2	6	Second	8
297	Tretated	t1	21	Second	8
298	Control	t1	11	Second	0
298	Control	t2	19	Second	0
299	Tretated	t1	21	Second	4
299	Tretated	t2	16	Second	4
303	Control	t2	20	Second	0
303	Control	t1	21	Second	0
305	Control	t2	27	Second	0
305	Control	t1	34	Second	0
307	Tretated	t1	21	Second	8
307	Tretated	t2	11	Second	8
308	Tretated	t1	24	Second	4
308	Tretated	t2	16	Second	4
309	Tretated	t2	24	Second	6
309	Tretated	t1	20	Second	6
310	Control	t2	23	Second	0
310	Control	t1	20	Second	0
311	Tretated	t1	6	Second	9
311	Tretated	t2	7	Second	9
312	Control	t1	13	Second	0
312	Control	t2	3	Second	0
313	Control	t1	16	Second	0
313	Control	t2	13	Second	0
314	Tretated	t2	9	Second	9
314	Tretated	t1	7	Second	9
317	Tretated	t2	16	Second	9
317	Tretated	t1	13	Second	9
318	Control	t1	6	Second	0
318	Control	t2	7	Second	0
319	Tretated	t1	23	Second	8
319	Tretated	t2	18	Second	8
320	Control	t2	23	Second	0
320	Control	t1	25	Second	0
322	Control	t2	22	Second	0
322	Control	t1	18	Second	0
323	Control	t1	28	Second	0
323	Control	t2	24	Second	0
325	Control	t1	24	Second	0
325	Control	t2	19	Second	0
327	Control	t2	7	Second	0
327	Control	t1	6	Second	0
330	Control	t2	19	Second	0
330	Control	t1	14	Second	0
331	Tretated	t1	4	Second	7
331	Tretated	t2	12	Second	7
332	Control	t1	21	Second	0
332	Control	t2	11	Second	0
333	Tretated	t1	24	Second	5
333	Tretated	t2	20	Second	5
334	Tretated	t2	16	Second	6
334	Tretated	t1	20	Second	6
335	Control	t2	14	Second	0
335	Control	t1	18	Second	0
336	Control	t1	14	Second	0
336	Control	t2	15	Second	0
338	Tretated	t1	35	Second	5
338	Tretated	t2	35	Second	5
339	Tretated	t2	23	Second	8
339	Tretated	t1	29	Second	8
340	Control	t2	11	Second	0
340	Control	t1	16	Second	0
341	Tretated	t1	16	Second	8
341	Tretated	t2	13	Second	8
342	Tretated	t1	22	Second	7
342	Tretated	t2	14	Second	7
343	Control	t2	25	Second	0
343	Control	t1	28	Second	0
344	Control	t2	27	Second	0
344	Control	t1	25	Second	0
345	Control	t1	30	Second	0
345	Control	t2	11	Second	0
347	Control	t1	21	Second	0
347	Control	t2	19	Second	0
348	Tretated	t1	7	Second	7
348	Tretated	t2	6	Second	7
349	Control	t1	20	Second	0
349	Control	t2	16	Second	0
10	Tretated	t1	10	Thirs	5
10	Tretated	t2	7	Thirs	5
153	Tretated	t1	19	Thirs	4
153	Tretated	t2	26	Thirs	4
355	Tretated	t1	17	Thirs	10
355	Tretated	t2	7	Thirs	10
356	Tretated	t2	16	Thirs	7
356	Tretated	t1	28	Thirs	7
359	Tretated	t1	22	Thirs	7
359	Tretated	t2	18	Thirs	7
360	Tretated	t1	18	Thirs	10
360	Tretated	t2	17	Thirs	10
361	Tretated	t1	20	Thirs	10
361	Tretated	t2	15	Thirs	10
362	Tretated	t2	8	Thirs	9
362	Tretated	t1	9	Thirs	9
364	Tretated	t1	21	Thirs	11
364	Tretated	t2	9	Thirs	11
368	Tretated	t1	22	Thirs	9
368	Tretated	t2	18	Thirs	9
369	Tretated	t1	17	Thirs	8
369	Tretated	t2	12	Thirs	8
370	Tretated	t2	11	Thirs	6
370	Tretated	t1	13	Thirs	6
373	Tretated	t2	17	Thirs	7
373	Tretated	t1	20	Thirs	7
377	Tretated	t2	11	Thirs	9
377	Tretated	t1	16	Thirs	9
378	Tretated	t1	19	Thirs	5
378	Tretated	t2	16	Thirs	5
379	Tretated	t1	26	Thirs	6
379	Tretated	t2	17	Thirs	6
385	Tretated	t2	16	Thirs	5
385	Tretated	t1	18	Thirs	5
387	Tretated	t2	12	Thirs	7
387	Tretated	t1	13	Thirs	7
388	Tretated	t1	19	Thirs	5
388	Tretated	t2	16	Thirs	5
390	Control	t1	26	Thirs	0
390	Control	t2	22	Thirs	0
391	Control	t2	16	Thirs	0
391	Control	t1	16	Thirs	0
392	Control	t2	26	Thirs	0
392	Control	t1	26	Thirs	0
394	Control	t1	22	Thirs	0
394	Control	t2	18	Thirs	0
395	Control	t1	20	Thirs	0
395	Control	t2	15	Thirs	0
396	Control	t2	19	Thirs	0
396	Control	t1	27	Thirs	0
397	Control	t2	11	Thirs	0
397	Control	t1	6	Thirs	0
398	Control	t2	8	Thirs	0
398	Control	t1	7	Thirs	0
399	Control	t1	28	Thirs	0
399	Control	t2	14	Thirs	0
400	Tretated	t1	29	Thirs	7
400	Tretated	t2	20	Thirs	7
401	Control	t2	32	Thirs	0
401	Control	t1	30	Thirs	0
402	Control	t2	27	Thirs	0
402	Control	t1	27	Thirs	0
403	Control	t1	24	Thirs	0
403	Control	t2	25	Thirs	0
404	Control	t1	22	Thirs	0
404	Control	t2	24	Thirs	0
405	Control	t2	13	Thirs	0
405	Control	t1	4	Thirs	0
406	Control	t2	10	Thirs	0
406	Control	t1	9	Thirs	0
409	Control	t1	7	Thirs	0
409	Control	t2	8	Thirs	0
410	Control	t1	23	Thirs	0
410	Control	t2	18	Thirs	0
411	Control	t2	27	Thirs	0
411	Control	t1	26	Thirs	0
412	Control	t2	25	Thirs	0
412	Control	t1	27	Thirs	0
415	Control	t2	21	Thirs	0
415	Control	t1	37	Thirs	0
416	Control	t1	24	Thirs	0
416	Control	t2	21	Thirs	0
417	Control	t1	21	Thirs	0
417	Control	t2	18	Thirs	0
420	Control	t1	17	Thirs	0
420	Control	t2	23	Thirs	0
421	Control	t2	14	Thirs	0
421	Control	t1	15	Thirs	0
424	Control	t1	14	Thirs	0
424	Control	t2	18	Thirs	0
425	Control	t1	12	Thirs	0
425	Control	t2	12	Thirs	0
426	Control	t1	22	Thirs	0
426	Control	t2	22	Thirs	0
427	Control	t2	35	Thirs	0
427	Control	t1	28	Thirs	0
428	Control	t1	10	Thirs	0
428	Control	t2	5	Thirs	0
429	Control	t1	13	Thirs	0
429	Control	t2	22	Thirs	0
430	Control	t1	30	Thirs	0
430	Control	t2	23	Thirs	0
435	Control	t2	20	Thirs	0
435	Control	t1	13	Thirs	0
436	Control	t2	22	Thirs	0
436	Control	t1	16	Thirs	0
438	Control	t2	17	Thirs	0
438	Control	t1	14	Thirs	0
439	Control	t1	26	Thirs	0
439	Control	t2	23	Thirs	0
440	Control	t1	26	Thirs	0
440	Control	t2	16	Thirs	0
441	Control	t2	17	Thirs	0
441	Control	t1	17	Thirs	0
442	Control	t2	11	Thirs	0
442	Control	t1	10	Thirs	0
443	Control	t1	13	Thirs	0
443	Control	t2	13	Thirs	0
444	Control	t1	23	Thirs	0
444	Control	t2	20	Thirs	0
445	Control	t2	10	Thirs	0
445	Control	t1	17	Thirs	0
446	Control	t2	29	Thirs	0
446	Control	t1	32	Thirs	0
448	Control	t1	21	Thirs	0
448	Control	t2	12	Thirs	0
449	Control	t1	8	Thirs	0
449	Control	t2	8	Thirs	0
450	Control	t2	16	Thirs	0
450	Control	t1	19	Thirs	0
451	Control	t2	13	Thirs	0
451	Control	t1	15	Thirs	0
454	Control	t2	12	Thirs	0
454	Control	t1	24	Thirs	0
455	Control	t1	18	Thirs	0
455	Control	t2	21	Thirs	0
456	Control	t1	14	Thirs	0
456	Control	t2	14	Thirs	0
457	Control	t2	5	Thirs	0
457	Control	t1	9	Thirs	0
458	Control	t2	20	Thirs	0
458	Control	t1	18	Thirs	0
459	Control	t1	17	Thirs	0
459	Control	t2	15	Thirs	0
460	Control	t1	10	Thirs	0
460	Control	t2	10	Thirs	0
461	Control	t2	7	Thirs	0
461	Control	t1	12	Thirs	0
462	Control	t2	22	Thirs	0
462	Control	t1	27	Thirs	0
463	Control	t1	5	Thirs	0
463	Control	t2	10	Thirs	0
464	Control	t1	25	Thirs	0
464	Control	t2	25	Thirs	0
465	Control	t2	24	Thirs	0
465	Control	t1	20	Thirs	0
466	Control	t2	10	Thirs	0
466	Control	t1	10	Thirs	0
467	Control	t2	12	Thirs	0
467	Control	t1	14	Thirs	0
468	Control	t1	24	Thirs	0
468	Control	t2	25	Thirs	0
469	Control	t1	22	Thirs	0
469	Control	t2	23	Thirs	0
470	Control	t1	17	Thirs	0
470	Control	t2	14	Thirs	0
471	Control	t2	37	Thirs	0
471	Control	t1	29	Thirs	0
474	Control	t1	12	Thirs	0
474	Control	t2	12	Thirs	0
476	Control	t1	14	Thirs	0
476	Control	t2	6	Thirs	0
477	Control	t1	31	Thirs	0
477	Control	t2	26	Thirs	0
479	Control	t2	25	Thirs	0
479	Control	t1	19	Thirs	0
480	Control	t1	25	Thirs	0
480	Control	t2	23	Thirs	0
481	Control	t1	23	Thirs	0
481	Control	t2	24	Thirs	0
484	Control	t1	31	Thirs	0
484	Control	t2	30	Thirs	0

## Sheet: PANAS
ID	Group	time	positive_PANAS	negative_PANAS	Cohort	Number_classes_attended
2	Control	t1	36	43	First	0
2	Control	t2	32	33	First	0
5	Control	t2	38	30	First	0
5	Control	t1	35	20	First	0
7	Control	t2	28	33	First	0
7	Control	t1	28	24	First	0
8	Control	t2	40	17	First	0
8	Control	t1	42	16	First	0
9	Control	t1	40	29	First	0
9	Control	t2	23	44	First	0
11	Control	t2	30	25	First	0
11	Control	t1	27	23	First	0
16	Tretated	t2	31	22	First	4
16	Tretated	t1	27	24	First	4
21	Tretated	t2	33	28	First	9
21	Tretated	t1	32	27	First	9
23	Control	t1	31	23	First	0
23	Control	t2	33	18	First	0
25	Control	t2	33	28	First	0
25	Control	t1	35	24	First	0
26	Control	t1	36	19	First	0
26	Control	t2	44	21	First	0
27	Tretated	t1	36	16	First	10
27	Tretated	t2	40	17	First	10
28	Control	t1	45	21	First	0
28	Control	t2	47	15	First	0
32	Tretated	t2	35	25	First	10
32	Tretated	t1	36	24	First	10
34	Tretated	t1	28	37	First	8
34	Tretated	t2	20	34	First	8
38	Tretated	t1	32	25	First	7
38	Tretated	t2	33	25	First	7
41	Control	t1	24	31	First	0
41	Control	t2	26	23	First	0
43	Tretated	t1	30	17	First	10
43	Tretated	t2	32	16	First	10
44	Control	t1	35	36	First	0
44	Control	t2	30	33	First	0
48	Control	t1	24	32	First	0
48	Control	t2	23	39	First	0
50	Tretated	t1	26	29	First	11
50	Tretated	t2	35	23	First	11
51	Control	t1	39	18	First	0
51	Control	t2	37	21	First	0
52	Control	t2	34	22	First	0
52	Control	t1	36	15	First	0
53	Tretated	t1	37	19	First	9
53	Tretated	t2	41	22	First	9
54	Tretated	t1	43	13	First	11
54	Tretated	t2	45	12	First	11
55	Tretated	t1	36	23	First	8
55	Tretated	t2	41	28	First	8
56	Tretated	t2	44	14	First	11
56	Tretated	t1	40	12	First	11
57	Tretated	t1	36	26	First	11
57	Tretated	t2	40	23	First	11
58	Tretated	t1	38	33	First	9
58	Tretated	t2	42	40	First	9
61	Control	t1	31	21	First	0
61	Control	t2	32	18	First	0
63	Tretated	t1	30	18	First	11
63	Tretated	t2	28	15	First	11
65	Tretated	t1	34	29	First	9
65	Tretated	t2	35	20	First	9
66	Tretated	t1	42	27	First	9
66	Tretated	t2	43	18	First	9
68	Tretated	t1	36	23	First	8
68	Tretated	t2	37	17	First	8
69	Tretated	t1	34	25	First	9
69	Tretated	t2	25	27	First	9
70	Control	t2	35	22	First	0
70	Control	t1	40	22	First	0
71	Control	t1	33	31	First	0
71	Control	t2	35	29	First	0
72	Control	t1	37	18	First	0
72	Control	t2	38	22	First	0
74	Tretated	t1	34	13	First	5
74	Tretated	t2	38	14	First	5
75	Control	t2	28	34	First	0
75	Control	t1	31	38	First	0
77	Tretated	t1	31	14	First	11
77	Tretated	t2	35	20	First	11
78	Control	t2	32	31	First	0
78	Control	t1	34	20	First	0
79	Control	t2	38	17	First	0
79	Control	t1	37	25	First	0
80	Tretated	t2	38	22	First	10
80	Tretated	t1	32	23	First	10
82	Tretated	t1	32	22	First	9
82	Tretated	t2	32	17	First	9
84	Tretated	t2	36	18	First	10
84	Tretated	t1	38	18	First	10
85	Control	t2	39	17	First	0
85	Control	t1	22	17	First	0
86	Tretated	t2	31	22	First	8
86	Tretated	t1	28	22	First	8
89	Tretated	t1	40	14	First	11
89	Tretated	t2	42	15	First	11
90	Tretated	t2	34	21	First	10
90	Tretated	t1	34	22	First	10
91	Tretated	t1	37	21	First	11
91	Tretated	t2	34	34	First	11
92	Control	t1	45	14	First	0
92	Control	t2	38	21	First	0
93	Control	t1	38	24	First	0
93	Control	t2	35	19	First	0
96	Control	t2	31	11	First	0
96	Control	t1	36	22	First	0
100	Tretated	t1	29	26	First	11
100	Tretated	t2	33	19	First	11
101	Tretated	t1	28	22	First	6
101	Tretated	t2	32	25	First	6
102	Control	t1	35	13	First	0
102	Control	t2	31	23	First	0
103	Tretated	t1	39	29	First	11
103	Tretated	t2	41	27	First	11
104	Control	t1	31	26	First	0
104	Control	t2	19	40	First	0
105	Control	t1	41	23	First	0
105	Control	t2	33	19	First	0
106	Tretated	t1	35	14	First	9
106	Tretated	t2	31	23	First	9
107	Tretated	t1	44	23	First	9
107	Tretated	t2	45	28	First	9
109	Tretated	t2	24	19	First	10
109	Tretated	t1	21	30	First	10
110	Tretated	t1	21	24	First	2
110	Tretated	t2	24	28	First	2
111	Tretated	t1	44	20	First	10
111	Tretated	t2	45	12	First	10
114	Control	t1	40	19	First	0
114	Control	t2	37	11	First	0
116	Control	t2	41	16	First	0
116	Control	t1	38	15	First	0
117	Control	t1	37	14	First	0
117	Control	t2	37	27	First	0
118	Tretated	t1	26	42	First	4
118	Tretated	t2	28	39	First	4
119	Control	t1	33	21	First	0
119	Control	t2	28	28	First	0
120	Tretated	t1	32	18	First	4
120	Tretated	t2	42	21	First	4
122	Tretated	t1	22	40	First	8
122	Tretated	t2	27	46	First	8
123	Control	t1	32	25	First	0
123	Control	t2	33	18	First	0
125	Tretated	t1	29	24	First	11
125	Tretated	t2	33	25	First	11
126	Tretated	t1	25	19	First	3
126	Tretated	t2	23	24	First	3
128	Control	t2	31	32	First	0
128	Control	t1	32	20	First	0
131	Control	t1	38	25	First	0
131	Control	t2	30	26	First	0
133	Control	t1	42	16	First	0
133	Control	t2	31	27	First	0
134	Control	t1	26	25	First	0
134	Control	t2	41	22	First	0
135	Control	t2	27	25	First	0
135	Control	t1	40	18	First	0
137	Control	t1	31	31	First	0
137	Control	t2	35	29	First	0
139	Control	t2	22	23	First	0
139	Control	t1	34	34	First	0
140	Control	t2	29	20	First	0
140	Control	t1	24	25	First	0
141	Tretated	t2	31	26	First	9
141	Tretated	t1	27	29	First	9
142	Control	t1	31	22	First	0
142	Control	t2	34	20	First	0
143	Tretated	t2	38	16	First	1
143	Tretated	t1	45	20	First	1
145	Control	t2	28	32	First	0
145	Control	t1	38	23	First	0
146	Tretated	t2	44	23	First	3
146	Tretated	t1	45	25	First	3
147	Control	t1	29	28	First	0
147	Control	t2	26	27	First	0
148	Tretated	t2	29	28	First	9
148	Tretated	t1	27	33	First	9
149	Control	t1	30	14	First	0
149	Control	t2	38	12	First	0
151	Control	t1	36	17	First	0
151	Control	t2	21	34	First	0
152	Control	t1	35	25	First	0
152	Control	t2	31	21	First	0
154	Tretated	t2	38	24	First	8
154	Tretated	t1	39	30	First	8
155	Tretated	t1	39	24	First	8
155	Tretated	t2	36	24	First	8
156	Tretated	t1	38	23	First	8
156	Tretated	t2	38	18	First	8
157	Control	t1	33	21	First	0
157	Control	t2	38	16	First	0
158	Tretated	t1	24	34	First	9
158	Tretated	t2	35	19	First	9
159	Control	t1	31	50	First	0
159	Control	t2	44	28	First	0
160	Tretated	t1	36	45	First	5
160	Tretated	t2	37	36	First	5
161	Control	t1	29	36	First	0
161	Control	t2	28	36	First	0
164	Control	t1	21	33	First	0
164	Control	t2	17	28	First	0
165	Control	t2	22	32	First	0
165	Control	t1	31	38	First	0
169	Control	t1	32	30	First	0
169	Control	t2	31	31	First	0
170	Control	t1	39	16	First	0
170	Control	t2	36	20	First	0
171	Tretated	t1	35	18	First	9
171	Tretated	t2	32	33	First	9
172	Control	t2	39	17	First	0
172	Control	t1	42	20	First	0
175	Tretated	t1	33	26	First	4
175	Tretated	t2	27	20	First	4
176	Tretated	t1	23	37	First	8
176	Tretated	t2	33	24	First	8
177	Control	t1	38	29	First	0
177	Control	t2	32	44	First	0
178	Tretated	t1	38	15	First	10
178	Tretated	t2	41	16	First	10
179	Tretated	t1	31	25	First	1
179	Tretated	t2	40	14	First	1
180	Tretated	t1	24	33	First	9
180	Tretated	t2	30	24	First	9
181	Tretated	t1	32	17	First	9
181	Tretated	t2	36	17	First	9
182	Control	t1	32	36	First	0
182	Control	t2	30	37	First	0
183	Tretated	t2	36	29	First	6
183	Tretated	t1	39	29	First	6
185	Tretated	t1	36	16	First	11
185	Tretated	t2	38	13	First	11
186	Tretated	t1	27	32	First	10
186	Tretated	t2	30	27	First	10
187	Control	t1	38	33	First	0
187	Control	t2	26	25	First	0
190	Control	t2	32	23	First	0
190	Control	t1	29	24	First	0
192	Tretated	t1	34	40	First	9
192	Tretated	t2	34	32	First	9
193	Control	t2	24	40	First	0
193	Control	t1	21	39	First	0
194	Tretated	t2	39	21	First	9
194	Tretated	t1	35	21	First	9
195	Tretated	t2	31	21	First	2
195	Tretated	t1	27	23	First	2
196	Control	t1	44	15	First	0
196	Control	t2	48	15	First	0
197	Tretated	t2	36	25	First	10
197	Tretated	t1	36	25	First	10
199	Tretated	t2	33	24	First	5
199	Tretated	t1	35	23	First	5
200	Control	t2	29	25	First	0
200	Control	t1	32	18	First	0
203	Control	t1	37	14	First	0
203	Control	t2	31	11	First	0
204	Tretated	t2	29	39	First	7
204	Tretated	t1	28	41	First	7
205	Tretated	t1	38	31	First	7
205	Tretated	t2	36	22	First	7
206	Control	t1	29	29	First	0
206	Control	t2	22	32	First	0
209	Tretated	t1	25	16	First	7
209	Tretated	t2	25	13	First	7
213	Tretated	t2	32	36	First	3
213	Tretated	t1	31	16	First	3
214	Tretated	t1	38	25	First	9
214	Tretated	t2	42	23	First	9
215	Tretated	t1	37	24	First	10
215	Tretated	t2	36	18	First	10
216	Control	t1	38	17	First	0
216	Control	t2	41	19	First	0
219	Control	t1	23	20	First	0
219	Control	t2	32	19	First	0
221	Control	t1	45	13	First	0
221	Control	t2	40	16	First	0
223	Control	t1	36	27	First	0
223	Control	t2	36	26	First	0
224	Control	t1	30	13	First	0
224	Control	t2	34	12	First	0
226	Tretated	t1	38	34	First	5
226	Tretated	t2	38	31	First	5
227	Control	t2	18	31	First	0
227	Control	t1	30	34	First	0
229	Control	t1	32	20	First	0
229	Control	t2	35	30	First	0
230	Control	t1	35	22	First	0
230	Control	t2	36	23	First	0
231	Control	t1	34	26	First	0
231	Control	t2	27	31	First	0
235	Control	t2	29	33	First	0
235	Control	t1	36	16	First	0
238	Control	t1	21	29	First	0
238	Control	t2	23	24	First	0
239	Tretated	t1	38	21	First	9
239	Tretated	t2	40	19	First	9
242	Tretated	t1	44	21	First	11
242	Tretated	t2	34	20	First	11
243	Control	t1	30	33	First	0
243	Control	t2	32	29	First	0
245	Control	t1	37	18	First	0
245	Control	t2	34	21	First	0
246	Tretated	t1	29	27	First	3
246	Tretated	t2	34	27	First	3
248	Control	t1	44	31	First	0
248	Control	t2	41	34	First	0
249	Tretated	t1	38	21	First	11
249	Tretated	t2	27	15	First	11
250	Control	t2	40	18	First	0
250	Control	t1	35	20	First	0
251	Tretated	t1	41	29	First	9
251	Tretated	t2	35	16	First	9
254	Tretated	t1	32	10	First	7
254	Tretated	t2	27	18	First	7
255	Tretated	t1	36	21	First	1
255	Tretated	t2	41	22	First	1
257	Control	t2	33	26	First	0
257	Control	t1	24	35	First	0
258	Control	t1	41	38	First	0
258	Control	t2	39	36	First	0
259	Tretated	t2	22	32	First	4
259	Tretated	t1	25	21	First	4
261	Tretated	t2	41	17	First	9
261	Tretated	t1	31	32	First	9
263	Tretated	t2	32	26	First	11
263	Tretated	t1	33	32	First	11
264	Control	t1	27	21	First	0
264	Control	t2	34	28	First	0
265	Control	t2	30	15	First	0
265	Control	t1	33	23	First	0
267	Tretated	t2	40	14	First	9
267	Tretated	t1	30	19	First	9
270	Tretated	t2	32	21	First	8
270	Tretated	t1	35	26	First	8
272	Control	t1	34	19	First	0
272	Control	t2	38	24	First	0
1	Control	t1	37	20	Second	0
1	Control	t2	37	17	Second	0
3	Tretated	t1	38	19	Second	3
3	Tretated	t2	40	13	Second	3
4	Control	t1	19	22	Second	0
4	Control	t2	31	15	Second	0
17	Control	t1	34	27	Second	0
17	Control	t2	38	18	Second	0
18	Tretated	t2	34	10	Second	9
18	Tretated	t1	35	14	Second	9
24	Tretated	t2	38	18	Second	8
24	Tretated	t1	39	16	Second	8
31	Control	t1	43	16	Second	0
31	Control	t2	42	16	Second	0
33	Tretated	t1	31	19	Second	3
33	Tretated	t2	35	16	Second	3
35	Control	t2	40	25	Second	0
35	Control	t1	38	34	Second	0
37	Tretated	t2	41	23	Second	0
37	Tretated	t1	45	20	Second	0
40	Control	t1	28	22	Second	0
40	Control	t2	28	24	Second	0
47	Tretated	t1	36	17	Second	7
47	Tretated	t2	40	14	Second	7
59	Control	t2	32	37	Second	0
59	Control	t1	31	32	Second	0
81	Tretated	t2	33	29	Second	7
81	Tretated	t1	35	30	Second	7
87	Tretated	t1	39	24	Second	7
87	Tretated	t2	35	19	Second	7
97	Tretated	t1	33	46	Second	10
97	Tretated	t2	29	42	Second	10
98	Control	t1	37	21	Second	0
98	Control	t2	41	16	Second	0
99	Control	t2	36	27	Second	0
99	Control	t1	31	21	Second	0
121	Tretated	t2	38	10	Second	7
121	Tretated	t1	35	10	Second	7
127	Control	t1	38	28	Second	0
127	Control	t2	38	29	Second	0
129	Control	t1	34	33	Second	0
129	Control	t2	33	25	Second	0
162	Control	t2	40	30	Second	0
162	Control	t1	43	25	Second	0
174	Control	t2	22	32	Second	0
174	Control	t1	23	33	Second	0
188	Control	t1	33	27	Second	0
188	Control	t2	30	27	Second	0
189	Tretated	t1	38	22	Second	2
189	Tretated	t2	36	21	Second	2
207	Control	t2	46	19	Second	0
207	Control	t1	43	12	Second	0
211	Tretated	t2	30	30	Second	3
211	Tretated	t1	34	25	Second	3
218	Control	t1	36	23	Second	0
218	Control	t2	38	20	Second	0
220	Tretated	t1	38	23	Second	9
220	Tretated	t2	38	27	Second	9
232	Control	t1	39	13	Second	0
232	Control	t2	32	11	Second	0
233	Control	t2	27	29	Second	0
233	Control	t1	36	32	Second	0
268	Tretated	t2	36	13	Second	7
268	Tretated	t1	36	18	Second	7
273	Control	t1	38	21	Second	0
273	Control	t2	37	21	Second	0
274	Control	t1	35	21	Second	0
274	Control	t2	34	22	Second	0
279	Control	t2	24	37	Second	0
279	Control	t1	27	42	Second	0
283	Tretated	t2	34	23	Second	9
283	Tretated	t1	32	31	Second	9
284	Tretated	t1	35	16	Second	4
284	Tretated	t2	35	14	Second	4
285	Control	t1	35	15	Second	0
285	Control	t2	33	19	Second	0
286	Tretated	t2	33	17	Second	4
286	Tretated	t1	29	20	Second	4
288	Control	t2	34	24	Second	0
288	Control	t1	29	23	Second	0
289	Control	t1	43	19	Second	0
289	Control	t2	41	21	Second	0
290	Control	t1	36	37	Second	0
290	Control	t2	33	38	Second	0
291	Control	t1	34	21	Second	0
291	Control	t2	38	16	Second	0
294	Control	t1	27	28	Second	0
294	Control	t2	23	28	Second	0
296	Tretated	t2	25	20	Second	7
296	Tretated	t1	26	39	Second	7
297	Tretated	t2	32	14	Second	8
297	Tretated	t1	32	18	Second	8
298	Control	t1	46	25	Second	0
298	Control	t2	38	26	Second	0
299	Tretated	t1	26	26	Second	4
299	Tretated	t2	29	26	Second	4
303	Control	t2	30	21	Second	0
303	Control	t1	34	24	Second	0
305	Control	t2	28	25	Second	0
305	Control	t1	19	38	Second	0
307	Tretated	t1	31	19	Second	8
307	Tretated	t2	34	17	Second	8
308	Tretated	t1	26	35	Second	4
308	Tretated	t2	29	27	Second	4
309	Tretated	t2	31	30	Second	6
309	Tretated	t1	35	24	Second	6
310	Control	t2	22	23	Second	0
310	Control	t1	24	28	Second	0
311	Tretated	t1	36	15	Second	9
311	Tretated	t2	38	14	Second	9
312	Control	t1	40	18	Second	0
312	Control	t2	37	18	Second	0
313	Control	t1	47	15	Second	0
313	Control	t2	36	12	Second	0
314	Tretated	t2	39	20	Second	9
314	Tretated	t1	33	25	Second	9
317	Tretated	t2	36	11	Second	9
317	Tretated	t1	31	13	Second	9
318	Control	t1	39	16	Second	0
318	Control	t2	37	17	Second	0
319	Tretated	t1	36	28	Second	8
319	Tretated	t2	44	28	Second	8
320	Control	t2	36	21	Second	0
320	Control	t1	40	28	Second	0
322	Control	t2	31	22	Second	0
322	Control	t1	32	24	Second	0
323	Control	t1	26	37	Second	0
323	Control	t2	28	31	Second	0
325	Control	t1	36	34	Second	0
325	Control	t2	36	30	Second	0
327	Control	t2	35	16	Second	0
327	Control	t1	33	13	Second	0
330	Control	t2	39	24	Second	0
330	Control	t1	44	21	Second	0
331	Tretated	t1	45	17	Second	7
331	Tretated	t2	43	13	Second	7
332	Control	t1	36	13	Second	0
332	Control	t2	34	13	Second	0
333	Tretated	t1	38	18	Second	5
333	Tretated	t2	35	20	Second	5
334	Tretated	t2	36	23	Second	6
334	Tretated	t1	33	33	Second	6
335	Control	t2	29	22	Second	0
335	Control	t1	26	24	Second	0
336	Control	t1	29	22	Second	0
336	Control	t2	32	20	Second	0
338	Tretated	t1	31	36	Second	5
338	Tretated	t2	25	34	Second	5
339	Tretated	t2	29	25	Second	8
339	Tretated	t1	27	27	Second	8
340	Control	t2	31	18	Second	0
340	Control	t1	33	23	Second	0
341	Tretated	t1	25	14	Second	8
341	Tretated	t2	31	19	Second	8
342	Tretated	t1	35	20	Second	7
342	Tretated	t2	35	21	Second	7
343	Control	t2	33	27	Second	0
343	Control	t1	35	21	Second	0
344	Control	t2	34	36	Second	0
344	Control	t1	36	35	Second	0
345	Control	t1	42	21	Second	0
345	Control	t2	47	20	Second	0
347	Control	t1	36	22	Second	0
347	Control	t2	32	17	Second	0
348	Tretated	t1	34	13	Second	7
348	Tretated	t2	34	11	Second	7
349	Control	t1	28	24	Second	0
349	Control	t2	27	25	Second	0
10	Tretated	t1	42	20	Thirs	5
10	Tretated	t2	45	16	Thirs	5
153	Tretated	t1	34	25	Thirs	4
153	Tretated	t2	33	31	Thirs	4
355	Tretated	t1	25	32	Thirs	10
355	Tretated	t2	27	19	Thirs	10
356	Tretated	t2	44	19	Thirs	7
356	Tretated	t1	38	30	Thirs	7
359	Tretated	t1	35	25	Thirs	7
359	Tretated	t2	38	23	Thirs	7
360	Tretated	t1	35	26	Thirs	10
360	Tretated	t2	35	23	Thirs	10
361	Tretated	t1	30	19	Thirs	10
361	Tretated	t2	37	13	Thirs	10
362	Tretated	t2	33	19	Thirs	9
362	Tretated	t1	36	17	Thirs	9
364	Tretated	t1	35	26	Thirs	11
364	Tretated	t2	38	11	Thirs	11
368	Tretated	t1	33	30	Thirs	9
368	Tretated	t2	28	25	Thirs	9
369	Tretated	t1	28	27	Thirs	8
369	Tretated	t2	34	21	Thirs	8
370	Tretated	t2	36	12	Thirs	6
370	Tretated	t1	35	14	Thirs	6
373	Tretated	t2	26	25	Thirs	7
373	Tretated	t1	27	25	Thirs	7
377	Tretated	t2	35	17	Thirs	9
377	Tretated	t1	36	16	Thirs	9
378	Tretated	t1	27	22	Thirs	5
378	Tretated	t2	33	17	Thirs	5
379	Tretated	t1	29	20	Thirs	6
379	Tretated	t2	34	21	Thirs	6
385	Tretated	t2	29	20	Thirs	5
385	Tretated	t1	28	20	Thirs	5
387	Tretated	t2	29	19	Thirs	7
387	Tretated	t1	25	16	Thirs	7
388	Tretated	t1	37	23	Thirs	5
388	Tretated	t2	40	21	Thirs	5
390	Control	t1	30	19	Thirs	0
390	Control	t2	27	18	Thirs	0
391	Control	t2	35	26	Thirs	0
391	Control	t1	34	27	Thirs	0
392	Control	t2	28	30	Thirs	0
392	Control	t1	32	27	Thirs	0
394	Control	t1	40	31	Thirs	0
394	Control	t2	40	27	Thirs	0
395	Control	t1	37	30	Thirs	0
395	Control	t2	36	29	Thirs	0
396	Control	t2	26	23	Thirs	0
396	Control	t1	28	28	Thirs	0
397	Control	t2	41	24	Thirs	0
397	Control	t1	47	24	Thirs	0
398	Control	t2	48	20	Thirs	0
398	Control	t1	43	15	Thirs	0
399	Control	t1	43	22	Thirs	0
399	Control	t2	46	20	Thirs	0
400	Tretated	t1	19	44	Thirs	7
400	Tretated	t2	26	38	Thirs	7
401	Control	t2	21	33	Thirs	0
401	Control	t1	28	35	Thirs	0
402	Control	t2	28	28	Thirs	0
402	Control	t1	26	31	Thirs	0
403	Control	t1	22	32	Thirs	0
403	Control	t2	17	30	Thirs	0
404	Control	t1	22	25	Thirs	0
404	Control	t2	18	25	Thirs	0
405	Control	t2	41	22	Thirs	0
405	Control	t1	43	23	Thirs	0
406	Control	t2	28	22	Thirs	0
406	Control	t1	29	24	Thirs	0
409	Control	t1	39	30	Thirs	0
409	Control	t2	39	28	Thirs	0
410	Control	t1	48	31	Thirs	0
410	Control	t2	45	40	Thirs	0
411	Control	t2	37	41	Thirs	0
411	Control	t1	33	40	Thirs	0
412	Control	t2	24	26	Thirs	0
412	Control	t1	25	38	Thirs	0
415	Control	t2	25	34	Thirs	0
415	Control	t1	25	36	Thirs	0
416	Control	t1	41	34	Thirs	0
416	Control	t2	35	34	Thirs	0
417	Control	t1	24	23	Thirs	0
417	Control	t2	22	18	Thirs	0
420	Control	t1	39	21	Thirs	0
420	Control	t2	35	26	Thirs	0
421	Control	t2	31	23	Thirs	0
421	Control	t1	28	22	Thirs	0
424	Control	t1	33	21	Thirs	0
424	Control	t2	33	20	Thirs	0
425	Control	t1	37	29	Thirs	0
425	Control	t2	38	25	Thirs	0
426	Control	t1	37	30	Thirs	0
426	Control	t2	39	24	Thirs	0
427	Control	t2	18	38	Thirs	0
427	Control	t1	24	36	Thirs	0
428	Control	t1	32	16	Thirs	0
428	Control	t2	33	18	Thirs	0
429	Control	t1	35	21	Thirs	0
429	Control	t2	21	25	Thirs	0
430	Control	t1	34	34	Thirs	0
430	Control	t2	35	29	Thirs	0
435	Control	t2	29	26	Thirs	0
435	Control	t1	36	21	Thirs	0
436	Control	t2	29	21	Thirs	0
436	Control	t1	30	21	Thirs	0
438	Control	t2	32	18	Thirs	0
438	Control	t1	28	12	Thirs	0
439	Control	t1	32	33	Thirs	0
439	Control	t2	30	24	Thirs	0
440	Control	t1	33	31	Thirs	0
440	Control	t2	33	21	Thirs	0
441	Control	t2	39	14	Thirs	0
441	Control	t1	37	11	Thirs	0
442	Control	t2	41	25	Thirs	0
442	Control	t1	36	25	Thirs	0
443	Control	t1	34	15	Thirs	0
443	Control	t2	38	18	Thirs	0
444	Control	t1	33	34	Thirs	0
444	Control	t2	31	28	Thirs	0
445	Control	t2	32	11	Thirs	0
445	Control	t1	34	17	Thirs	0
446	Control	t2	22	36	Thirs	0
446	Control	t1	17	39	Thirs	0
448	Control	t1	24	21	Thirs	0
448	Control	t2	33	19	Thirs	0
449	Control	t1	29	13	Thirs	0
449	Control	t2	31	11	Thirs	0
450	Control	t2	35	26	Thirs	0
450	Control	t1	34	26	Thirs	0
451	Control	t2	35	16	Thirs	0
451	Control	t1	33	19	Thirs	0
454	Control	t2	28	20	Thirs	0
454	Control	t1	30	21	Thirs	0
455	Control	t1	37	25	Thirs	0
455	Control	t2	30	25	Thirs	0
456	Control	t1	42	13	Thirs	0
456	Control	t2	42	16	Thirs	0
457	Control	t2	46	11	Thirs	0
457	Control	t1	43	13	Thirs	0
458	Control	t2	31	17	Thirs	0
458	Control	t1	32	17	Thirs	0
459	Control	t1	30	14	Thirs	0
459	Control	t2	34	13	Thirs	0
460	Control	t1	32	20	Thirs	0
460	Control	t2	32	16	Thirs	0
461	Control	t2	33	20	Thirs	0
461	Control	t1	25	22	Thirs	0
462	Control	t2	40	23	Thirs	0
462	Control	t1	37	22	Thirs	0
463	Control	t1	30	18	Thirs	0
463	Control	t2	32	20	Thirs	0
464	Control	t1	27	35	Thirs	0
464	Control	t2	30	32	Thirs	0
465	Control	t2	32	25	Thirs	0
465	Control	t1	35	30	Thirs	0
466	Control	t2	38	11	Thirs	0
466	Control	t1	38	11	Thirs	0
467	Control	t2	30	25	Thirs	0
467	Control	t1	27	22	Thirs	0
468	Control	t1	24	39	Thirs	0
468	Control	t2	28	39	Thirs	0
469	Control	t1	37	36	Thirs	0
469	Control	t2	38	28	Thirs	0
470	Control	t1	38	24	Thirs	0
470	Control	t2	36	27	Thirs	0
471	Control	t2	16	43	Thirs	0
471	Control	t1	28	41	Thirs	0
474	Control	t1	34	20	Thirs	0
474	Control	t2	30	18	Thirs	0
476	Control	t1	33	20	Thirs	0
476	Control	t2	37	19	Thirs	0
477	Control	t1	23	36	Thirs	0
477	Control	t2	20	32	Thirs	0
479	Control	t2	24	29	Thirs	0
479	Control	t1	27	26	Thirs	0
480	Control	t1	23	30	Thirs	0
480	Control	t2	34	20	Thirs	0
481	Control	t1	31	26	Thirs	0
481	Control	t2	30	31	Thirs	0
484	Control	t1	25	28	Thirs	0
484	Control	t2	28	32	Thirs	0
